# Supplementary material for: Plagued by a cryptic clock: insight and issues from the global phylogeny of Yersinia pestis
Source: Commun Biol. 2023 Jan 19;6:23. doi: 10.1038/s42003-022-04394-6 (PMC9852431; doi:10.1038/s42003-022-04394-6)
Supplement: Supplementary file 3 — Supplementary Tables 1-8 [file 42003_2022_4394_MOESM3_ESM.xlsx]

## Sheet: Table S1
Table S1. Yersinia pestis population definitions according to an integrative approach using the major branches, biovars, and associated time periods. Populations are ordered based on the maximum-likelihood phylogeny, which was sorted by increasing node order. Four populations are paraphyletic (1.IN, 1.PRE, 0.ANT, 0.PE) and their descendant populations are listed.
Population	Time Period	Biovar	Major Branch	Genomes	Oldest Sampling Date	Youngest Sampling Date	Sampling Time Frame (Years)	Descendants
1.ORI	Third Pandemic	Orientalis	1	117	1924	2016	92	--
1.IN	--	Intermedium	1	39	1954	2008	54	1.ORI
1.ANT	--	Antiqua	1	4	1954	2004	50	--
1.PRE	Second Pandemic	Pre*	1	40	1270†	1800†	530	1.ORI, 1.IN, 1.ANT
2.MED	--	Medievalis	2	116	1912	2018	106	--
2.ANT	--	Antiqua	2	54	1924	2008	84	--
4.ANT	--	Antiqua	4	11	1977	2015	38	--
3.ANT	--	Antiqua	3	11	1961	2017	56	--
0.ANT4	First Pandemic	Antiqua	0	12	214†	880†	666	--
0.ANT	--	Antiqua	0	103	1947	2019	72	1.ORI, 1.IN, 1.ANT, 2.MED, 2.ANT, 3.ANT, 4.ANT, 0.ANT4
0.PE	--	Pestoides	0	85	1958	2014	56	1.ORI, 1.IN, 1.ANT, 2.MED, 2.ANT, 3.ANT, 4.ANT, 0.ANT4, 0.ANT
0.PRE	Late Neolithic Bronze Age	Pre*	0	8	-2876†	-1626†	1250	--
* Pre is not a metabolic biovar and refers to "extinct" populations where metabolic status is unknown.
† The sampling dates of ancient genomes include the 2-sigma range of radiocarbon estimates.

## Sheet: Table S2
Table S2. Model selection and log marginal likelihoods obtained from a Bayesian evaluation of temporal signal (BETS) test.
Population	Genomes	Best Model	Bayes Factor	Strict Clock No Dates	Strict Clock Dates	Relaxed Clock No Dates	Relaxed Clock Dates
1.ORI	117	Relaxed Clock Dates	35.67	-5.89969e+06	-5.89966e+06	-5.8996e+06	-5.89957e+06
1.IN	39	Relaxed Clock No Dates	-10.3314	-5.8914e+06	-5.8914e+06	-5.89134e+06	-5.89135e+06
1.ANT	4	Relaxed Clock Dates	12.6909	-5.8826e+06	-5.88259e+06	-5.88259e+06	-5.88258e+06
1.PRE	40	Relaxed Clock Dates	44.0815	-5.88814e+06	-5.88813e+06	-5.88808e+06	-5.88804e+06
2.MED	116	Relaxed Clock Dates	3.9017	-5.92084e+06	-5.92073e+06	-5.91966e+06	-5.91966e+06
2.ANT	54	Relaxed Clock No Dates	-13.3849	-5.89288e+06	-5.89289e+06	-5.89279e+06	-5.8928e+06
4.ANT	11	Relaxed Clock Dates	3.6091	-5.88603e+06	-5.88603e+06	-5.88603e+06	-5.88602e+06
3.ANT	11	Relaxed Clock No Dates	-11.172	-5.8875e+06	-5.88751e+06	-5.88749e+06	-5.88751e+06
0.ANT4	12	Relaxed Clock Dates	5.9208	-5.88953e+06	-5.88952e+06	-5.8895e+06	-5.8895e+06
0.ANT	103	Relaxed Clock Dates	13297.7	-5.89601e+06	-5.89602e+06	-5.89588e+06	-5.88258e+06
0.PE	85	Relaxed Clock Dates	12.3783	-5.9456e+06	-5.94557e+06	-5.94463e+06	-5.94461e+06
0.PRE	8	Relaxed Clock No Dates*	-2.8141	-5.89293e+06	-5.89284e+06	-5.89274e+06	-5.89274e+06
*0.PRE had temporal signal according to a strict clock, although the relaxed clock with no dates model had the highest likelihood.

## Sheet: Table S3
Table S3. Bayesian parameter estimates by population from the Markov chain Monte Carlo (MCMC) analysis. The 95% highest posterior density (HPD) interval indicates the uncertainty surrounding each estimate.
Population	Clock Model	States	Burnin (States)	tMRCA	tMRCA 95% HPD	Mean Substitution Rate (Substitutions / Site / Year)	Mean Substitution Rate 95% HPD (Substitutions / Site / Year)	Substitution Rate Standard Deviation (Substitutions / Site / Year)	Substitution Rate Standard Deviation 95% HPD (Substitutions / Site / Year)	Coefficient of Variation	Coefficient of Variation 95% HPD
1.ORI	Relaxed Clock Dates	143600000	14360000	1866.84	1806, 1901	1.29e-07	1.07e-07, 1.49e-07	1.66e-07	1.29e-07, 2.49e-07	1.38	1.09, 1.82
1.IN*	Relaxed Clock Dates	1000000000	100000000	1824.64	1651, 1913	8.66e-08	5.81e-08, 1.16e-07	1.6e-07	9.40e-08, 3.17e-07	2.15	1.29, 3.34
1.ANT	Relaxed Clock Dates	1000000000	100000000	1759.1	1655, 1835	6.48e-08	4.15e-08, 9.27e-08	-1.05e-11	0.00e+00, 1.35e-07	0.479	0.00, 2.12
1.PRE	Relaxed Clock Dates	426000000	42600000	1278.86	1214, 1315	4.77e-08	3.88e-08, 5.71e-08	8.59e-08	6.15e-08, 1.58e-07	2.06	1.38, 3.16
2.MED	Relaxed Clock Dates	371100000	37110000	1744.3	1560, 1845	2.46e-07	2.01e-07, 2.89e-07	6.87e-07	5.43e-07, 8.83e-07	2.86	2.47, 3.36
2.ANT*	Relaxed Clock Dates	1000000000	100000000	1730.64	1509, 1852	8.08e-08	5.78e-08, 1.05e-07	2.31e-07	1.35e-07, 4.50e-07	3.29	2.03, 4.95
4.ANT	Relaxed Clock Dates	1000000000	100000000	1927.27	1848, 1968	9.38e-08	4.61e-08, 1.52e-07	1.65e-07	8.73e-08, 4.05e-07	2.27	1.43, 3.53
3.ANT*	Relaxed Clock Dates	1000000000	100000000	1885.21	1769, 1947	6.88e-08	3.69e-08, 1.05e-07	1.13e-07	5.92e-08, 2.95e-07	2.18	1.21, 3.72
0.ANT4	Relaxed Clock Dates	1000000000	100000000	172.632	39, 234	3.51e-08	2.51e-08, 4.51e-08	7.25e-08	4.77e-08, 1.41e-07	2.49	1.55, 3.83
0.ANT	Relaxed Clock Dates	1000000000	100000000	1627.83	1357, 1797	5.85e-08	4.28e-08, 7.53e-08	1.03e-07	7.40e-08, 1.71e-07	1.96	1.49, 2.63
0.PE	Relaxed Clock Dates	443400000	44340000	1763.59	1573, 1876	6.15e-07	4.62e-07, 7.68e-07	1.3e-06	9.61e-07, 2.10e-06	2.29	1.83, 2.99
0.PRE	Relaxed Clock Dates	5000000000	500000000	-2891.88	-3098, -2786	5.3e-08	4.15e-08, 6.33e-08	7.27e-08	4.75e-08, 1.66e-07	1.74	9.77, 3.07
* No temporal signal from the BETS test.

## Sheet: Table S4
Table S4. Bayesian estimates of the substitution rates by population from the maximum clade credibility (MCC) trees. Rates are described in units of (1) substitutions per site per year, (2) substitutions per year, and (3) years per substitution based on 4,229,098 genomic sites.
	(1) Substitutions / Site / Year					(2) Substitutions / Year					(3) Years / Substitution
Population	Mean	Median	95% CI Low	95% CI High	Standard Deviation	Mean	Median	95% CI Low	95% CI High	Standard Deviation	Mean	Median	95% CI Low	95% CI High	Standard Deviation
1.ORI	1.41475e-07	9.65814e-08	2.81337e-08	4.37683e-07	1.37658e-07	0.59831	0.408452	0.11898	1.851	0.582168	1.67137	2.44827	0.540247	8.40477	1.71772
1.IN*	8.92015e-08	3.87527e-08	7.67347e-09	2.17027e-07	1.92467e-07	0.377242	0.163889	0.0324519	0.91783	0.813964	2.65082	6.1017	1.08953	30.8149	1.22856
1.ANT	5.55561e-08	6.32264e-08	1.89679e-08	6.80832e-08	2.45886e-08	0.234952	0.267391	0.0802172	0.287931	0.103987	4.25618	3.73984	3.47306	12.4661	9.61654
1.PRE	5.10977e-08	2.48699e-08	8.42285e-09	1.83509e-07	9.54591e-08	0.216097	0.105177	0.0356211	0.776079	0.403706	4.62755	9.50776	1.28853	28.0733	2.47705
2.MED	3.44984e-07	7.15083e-08	7.51223e-09	1.99194e-06	1.02371e-06	1.45897	0.302416	0.03177	8.4241	4.32939	0.685414	3.30671	0.118707	31.4763	0.23098
2.ANT*	1.00519e-07	2.84892e-08	4.59759e-09	2.12155e-07	3.47072e-07	0.425104	0.120484	0.0194437	0.897223	1.4678	2.35236	8.29988	1.11455	51.4306	0.68129
4.ANT	1.30869e-07	5.45973e-08	2.31221e-09	7.78697e-07	2.60543e-07	0.553459	0.230897	0.00977858	3.29319	1.10186	1.80682	4.33093	0.303657	102.264	0.907554
3.ANT*	1.53577e-07	7.06409e-08	5.12823e-09	2.18913e-07	3.27304e-07	0.649492	0.298747	0.0216878	0.925804	1.3842	1.53967	3.34731	1.08014	46.1089	0.722438
0.ANT4	6.89832e-08	1.76976e-08	4.30581e-10	3.14231e-07	1.69707e-07	0.291737	0.0748449	0.00182097	1.32891	0.717708	3.42775	13.361	0.752494	549.158	1.39332
0.ANT	3.58233e-08	1.67941e-08	1.02863e-08	9.20394e-08	7.4219e-08	0.1515	0.071024	0.0435018	0.389244	0.313879	6.60065	14.0797	2.56908	22.9875	3.18594
0.PE	8.62946e-07	2.14106e-07	2.74556e-08	4.18987e-06	1.84787e-06	3.64948	0.905474	0.116113	17.7194	7.81481	0.274012	1.10439	0.0564354	8.61233	0.127962
0.PRE	8.11612e-08	6.23345e-08	6.90086e-09	2.14737e-07	8.31525e-08	0.343239	0.263619	0.0291844	0.908142	0.35166	2.91342	3.79336	1.10115	34.2649	2.84365
* No temporal signal from the BETS test.

## Sheet: Table S5
Table S5. Bayesian estimates of the time to most recent common ancestor (tMRCA) by population from the maximum clade credibility (MCC) trees.
	tMRCA
Population	Mean	Median	95% HPD	Range
1.ORI	1867	1875	1802, 1911	1606, 1919
1.IN*	1825	1849	1648, 1931	662, 1944
1.ANT	1759	1767	1645, 1855	1323, 1889
1.PRE	1279	1287	1208, 1322	902, 1329
2.MED	1713	1750	1443, 1874	307, 1905
2.ANT*	1723	1756	1475, 1883	317, 1922
4.ANT	1927	1938	1847, 1975	1516, 1977
3.ANT*	1885	1902	1769, 1960	1145, 1961
0.ANT4	173	195	39, 237	-373, 237
First Pandemic MRCA	386	399	272, 465	40474
0.ANT	1629	1658	1349, 1851	464, 1941
0.PE	1767	1790	1561, 1906	531, 1951
0.PRE	-2852	-2829	-3000, -2777	-3408, -2777
* No temporal signal from the BETS test.

## Sheet: Table S6
Table S6. Geographic structure of Yersinia pestis populations according to the number of samples with a closest relative collected from the same location.
			Continent				Country				Province
Population	Total Samples	Non-Human Samples	Samples	Distinct Locations	Same*	%	Samples	Distinct Locations	Same*	%	Samples	Distinct Locations	Same*	%
1.ORI	117	74	117	5	104	89	117	14	99	85	112	26	67	60
1.IN	39	85	39	1	39	100	39	1	39	100	39	5	34	87
1.ANT	4	50	4	1	4	100	4	3	2	50	1	1	0	0
1.PRE	40	0	40	1	40	100	40	11	22	55	40	17	22	55
2.MED	116	85	116	2	88	76	116	9	70	60	110	38	37	34
2.ANT	54	69	54	2	52	96	54	4	49	91	54	10	47	87
4.ANT	11	91	11	2	9	82	11	2	9	82	11	3	9	82
3.ANT	11	91	11	1	11	100	11	2	11	100	11	7	5	45
0.ANT4	12	0	12	2	11	92	12	5	10	83	12	5	10	83
0.ANT	103	100	103	1	103	100	103	2	100	97	99	4	95	96
0.PE	86	93	86	2	85	99	86	8	77	90	84	20	63	75
0.PRE	8	0	8	1	8	100	8	4	3	38	8	6	3	38
* Number of samples with a closest relative collected from the same location.

## Sheet: Table S7
Table S7. Ancestral location estimation by independently fitting three discrete migration models to the maximum likelihood phylogeny using the sampling locations by: (1) continent, (2) country, and (3) province.
		Continent				Country				Province
Population	Total Samples	MRCA	Confidence	Diverged From	Confidence	MRCA	Confidence	Diverged From	Confidence	MRCA	Confidence	Diverged From	Confidence
1.ORI	117	Asia	100	Asia	100	China	100	China	100	Yunnan, China	99	Yunnan, China	100
1.IN	39	Asia	100	Asia	63	China	100	China	41	Qinghai, China	100	Qinghai, China	39
1.ANT	4	Africa	100	Asia	63	Kenya	44	China	41	Nairobi, Kenya	56	Qinghai, China	39
1.PRE	40	Europe	98	Asia	91	Russia	63	China	93	Tatarstan, Russia	37	Xinjiang, China	64
2.MED	116	Asia	92	Asia	95	China	94	China	96	Xinjiang, China	59	Xinjiang, China	57
2.ANT	54	Asia	100	Asia	95	China	100	China	96	Inner Mongolia, China	50	Xinjiang, China	57
4.ANT	11	Asia	59	Asia	96	Russia	97	China	92	Tuva Republic, Russia	68	Xinjiang, China	34
3.ANT	11	Asia	100	Asia	96	China	95	China	92	Qinghai, China	32	Xinjiang, China	34
0.ANT4	12	Asia	97	Asia	100	Kyrgyzstan	69	China	57	Issyk-Kul Region, Kyrgzstan	71	Xinjiang, China	50
0.ANT	103	Asia	100	Asia	100	China	92	China	64	Xinjiang, China	76	Qinghai, China	42
0.PE	86	Asia	94	Europe	52	Russia	71	Russia	85	Qinghai, China	99	Qinghai, China	56
0.PRE*	8	Europe	99	--	--	Russia	100	--	--	Krasnoyarsk Krai, Russia	49	--	--
* 0.PRE is the most basal population and we could not estimate the divergence location.

## Sheet: Table S8
Table S8. Genomic metadata for all publicly available samples used in this study.
sample	strain	date	date_bp	country	province	country_lat	country_lon	province_lat	province_lon	biovar	branch_major	branch_minor	biosample_accession	branch_number	continent	date_mean	date_bp_mean	date_err	lat	lon	host_raw	host_human	host_order
Reference	CO92	1992	-29	United States of America	Colorado	39.7837	-100.446	38.7252	-105.608	Orientalis	1.ORI	1.ORI1	SAMEA1705942	1	North America	1992	29	0	38.7252	-105.608	Human	Human	Human
GCA_009909635.1_ASM990963v1_genomic	9_10	1923	-98	Russia	Rostov Oblast	64.6863	97.7453	47.6222	40.7958	Medievalis	2.MED	2.MED1	SAMN13632815	2	Europe	1923	98	0	47.6222	40.7958	Homo sapiens	Human	Human
GCA_009669545.1_ASM966954v1_genomic	42126	2006	-15	China	Xinjiang	35.0001	105	42.4805	85.4633	Antiqua	0.ANT	0.ANT1	SAMN07722925	0	Asia	2006	15	0	42.4805	85.4633	Citellus undulatus	Non-Human	Rodentia
GCA_009669555.1_ASM966955v1_genomic	42123	2005	-16	China	Xinjiang	35.0001	105	42.4805	85.4633	Antiqua	0.ANT	0.ANT1	SAMN07722924	0	Asia	2005	16	0	42.4805	85.4633	Frontopsylla elatoides	Non-Human	Siphonaptera
GCA_009669565.1_ASM966956v1_genomic	42118	2005	-16	China	Xinjiang	35.0001	105	42.4805	85.4633	Antiqua	0.ANT	0.ANT1	SAMN07722923	0	Asia	2005	16	0	42.4805	85.4633	Citellus undulatus	Non-Human	Rodentia
GCA_009669605.1_ASM966960v1_genomic	42117	2005	-16	China	Xinjiang	35.0001	105	42.4805	85.4633	Antiqua	0.ANT	0.ANT1	SAMN07722922	0	Asia	2005	16	0	42.4805	85.4633	Frontopsylla elatoides	Non-Human	Siphonaptera
GCA_009669625.1_ASM966962v1_genomic	42116	2005	-16	China	Xinjiang	35.0001	105	42.4805	85.4633	Antiqua	0.ANT	0.ANT1	SAMN07722921	0	Asia	2005	16	0	42.4805	85.4633	Citellus undulatus	Non-Human	Rodentia
GCA_009669675.1_ASM966967v1_genomic	42114	2004	-17	China	Xinjiang	35.0001	105	42.4805	85.4633	Antiqua	0.ANT	0.ANT1	SAMN07722920	0	Asia	2004	17	0	42.4805	85.4633	Citellus undulatus	Non-Human	Rodentia
GCA_009669635.1_ASM966963v1_genomic	42113	2003	-18	China	Xinjiang	35.0001	105	42.4805	85.4633	Antiqua	0.ANT	0.ANT1	SAMN07722919	0	Asia	2003	18	0	42.4805	85.4633	Citellus undulatus	Non-Human	Rodentia
GCA_009669665.1_ASM966966v1_genomic	42110	2002	-19	China	Xinjiang	35.0001	105	42.4805	85.4633	Antiqua	0.ANT	0.ANT1	SAMN07722918	0	Asia	2002	19	0	42.4805	85.4633	Citellus undulatus	Non-Human	Rodentia
GCA_009669725.1_ASM966972v1_genomic	42102	1987	-34	China	Xinjiang	35.0001	105	42.4805	85.4633	Antiqua	0.ANT	0.ANT1	SAMN07722917	0	Asia	1987	34	0	42.4805	85.4633	Citellophilus tesquorum altaicus	Non-Human	Siphonaptera
GCA_009669715.1_ASM966971v1_genomic	42099	1986	-35	China	Xinjiang	35.0001	105	42.4805	85.4633	Antiqua	0.ANT	0.ANT1	SAMN07722916	0	Asia	1986	35	0	42.4805	85.4633	Citellophilus tesquorum altaicus	Non-Human	Siphonaptera
GCA_009669705.1_ASM966970v1_genomic	42098	1986	-35	China	Xinjiang	35.0001	105	42.4805	85.4633	Antiqua	0.ANT	0.ANT1	SAMN07722915	0	Asia	1986	35	0	42.4805	85.4633	Citellophilus tesquorum altaicus	Non-Human	Siphonaptera
GCA_009669775.1_ASM966977v1_genomic	42094	1983	-38	China	Xinjiang	35.0001	105	42.4805	85.4633	Antiqua	0.ANT	0.ANT1	SAMN07722914	0	Asia	1983	38	0	42.4805	85.4633	Citellophilus tesquorum altaicus	Non-Human	Siphonaptera
GCA_009669765.1_ASM966976v1_genomic	42093	1983	-38	China	Xinjiang	35.0001	105	42.4805	85.4633	Antiqua	0.ANT	0.ANT1	SAMN07722913	0	Asia	1983	38	0	42.4805	85.4633	Marmota baibacina	Non-Human	Rodentia
GCA_009669805.1_ASM966980v1_genomic	42092	1980	-41	China	Xinjiang	35.0001	105	42.4805	85.4633	Antiqua	0.ANT	0.ANT1	SAMN07722912	0	Asia	1980	41	0	42.4805	85.4633	Citellophilus tesquorum altaicus	Non-Human	Siphonaptera
GCA_009669825.1_ASM966982v1_genomic	42090	2001	-20	China	Xinjiang	35.0001	105	42.4805	85.4633	Antiqua	0.ANT	0.ANT1	SAMN07722911	0	Asia	2001	20	0	42.4805	85.4633	Oropsylla silantiewi	Non-Human	Siphonaptera
GCA_009669835.1_ASM966983v1_genomic	42089	2001	-20	China	Xinjiang	35.0001	105	42.4805	85.4633	Antiqua	0.ANT	0.ANT1	SAMN07722910	0	Asia	2001	20	0	42.4805	85.4633	Anoplura	Non-Human	Phthiraptera
GCA_009669845.1_ASM966984v1_genomic	42088	2001	-20	China	Xinjiang	35.0001	105	42.4805	85.4633	Antiqua	0.ANT	0.ANT1	SAMN07722909	0	Asia	2001	20	0	42.4805	85.4633	Ixodex crenulatus	Non-Human	Ixodida
GCA_009669875.1_ASM966987v1_genomic	42086	2001	-20	China	Xinjiang	35.0001	105	42.4805	85.4633	Antiqua	0.ANT	0.ANT1	SAMN07722908	0	Asia	2001	20	0	42.4805	85.4633	Neopsylla mana Wagn	Non-Human	Siphonaptera
GCA_009669905.1_ASM966990v1_genomic	42085	2001	-20	China	Xinjiang	35.0001	105	42.4805	85.4633	Antiqua	0.ANT	0.ANT1	SAMN07722907	0	Asia	2001	20	0	42.4805	85.4633	Citellus undulatus	Non-Human	Rodentia
GCA_009669955.1_ASM966995v1_genomic	42084	2000	-21	China	Xinjiang	35.0001	105	42.4805	85.4633	Antiqua	0.ANT	0.ANT1	SAMN07722906	0	Asia	2000	21	0	42.4805	85.4633	Citellus undulatus	Non-Human	Rodentia
GCA_009669925.1_ASM966992v1_genomic	42083	1999	-22	China	Xinjiang	35.0001	105	42.4805	85.4633	Antiqua	0.ANT	0.ANT1	SAMN07722905	0	Asia	1999	22	0	42.4805	85.4633	Citellus undulatus	Non-Human	Rodentia
GCA_009669935.1_ASM966993v1_genomic	42081	1995	-26	China	Xinjiang	35.0001	105	42.4805	85.4633	Antiqua	0.ANT	0.ANT1	SAMN07722904	0	Asia	1995	26	0	42.4805	85.4633	Citellus undulatus	Non-Human	Rodentia
GCA_009669975.1_ASM966997v1_genomic	42080	1995	-26	China	Xinjiang	35.0001	105	42.4805	85.4633	Antiqua	0.ANT	0.ANT1	SAMN07722903	0	Asia	1995	26	0	42.4805	85.4633	Citellus undulatus	Non-Human	Rodentia
GCA_009670005.1_ASM967000v1_genomic	42079	1995	-26	China	Xinjiang	35.0001	105	42.4805	85.4633	Antiqua	0.ANT	0.ANT1	SAMN07722902	0	Asia	1995	26	0	42.4805	85.4633	Citellus undulatus	Non-Human	Rodentia
GCA_009670045.1_ASM967004v1_genomic	42078	1995	-26	China	Xinjiang	35.0001	105	42.4805	85.4633	Antiqua	0.ANT	0.ANT1	SAMN07722901	0	Asia	1995	26	0	42.4805	85.4633	Citellophilus tesquorum altaicus	Non-Human	Siphonaptera
GCA_009670015.1_ASM967001v1_genomic	42077	1994	-27	China	Xinjiang	35.0001	105	42.4805	85.4633	Antiqua	0.ANT	0.ANT1	SAMN07722900	0	Asia	1994	27	0	42.4805	85.4633	Marmota baibacina	Non-Human	Rodentia
GCA_009670055.1_ASM967005v1_genomic	42075	1993	-28	China	Xinjiang	35.0001	105	42.4805	85.4633	Antiqua	0.ANT	0.ANT1	SAMN07722899	0	Asia	1993	28	0	42.4805	85.4633	Citellophilus tesquorum altaicus	Non-Human	Siphonaptera
GCA_009670075.1_ASM967007v1_genomic	42074	1993	-28	China	Xinjiang	35.0001	105	42.4805	85.4633	Antiqua	0.ANT	0.ANT1	SAMN07722898	0	Asia	1993	28	0	42.4805	85.4633	Citellus undulatus	Non-Human	Rodentia
GCA_009670115.1_ASM967011v1_genomic	42072	1992	-29	China	Xinjiang	35.0001	105	42.4805	85.4633	Antiqua	0.ANT	0.ANT1	SAMN07722897	0	Asia	1992	29	0	42.4805	85.4633	Frontopsylla luculenta	Non-Human	Siphonaptera
GCA_009667895.1_ASM966789v1_genomic	42071	1991	-30	China	Xinjiang	35.0001	105	42.4805	85.4633	Antiqua	0.ANT	0.ANT1	SAMN07722896	0	Asia	1991	30	0	42.4805	85.4633	Citellus undulatus	Non-Human	Rodentia
GCA_009670135.1_ASM967013v1_genomic	42070	1991	-30	China	Xinjiang	35.0001	105	42.4805	85.4633	Antiqua	0.ANT	0.ANT1	SAMN07722895	0	Asia	1991	30	0	42.4805	85.4633	Citellus undulatus	Non-Human	Rodentia
GCA_009670155.1_ASM967015v1_genomic	42069	1991	-30	China	Xinjiang	35.0001	105	42.4805	85.4633	Antiqua	0.ANT	0.ANT1	SAMN07722894	0	Asia	1991	30	0	42.4805	85.4633	Citellus undulatus	Non-Human	Rodentia
GCA_009670105.1_ASM967010v1_genomic	42068	1989	-32	China	Xinjiang	35.0001	105	42.4805	85.4633	Antiqua	0.ANT	0.ANT1	SAMN07722893	0	Asia	1989	32	0	42.4805	85.4633	Marmota baibacina	Non-Human	Rodentia
GCA_009670185.1_ASM967018v1_genomic	42065	1988	-33	China	Xinjiang	35.0001	105	42.4805	85.4633	Antiqua	0.ANT	0.ANT1	SAMN07722892	0	Asia	1988	33	0	42.4805	85.4633	Citellus undulatus	Non-Human	Rodentia
GCA_009670205.1_ASM967020v1_genomic	42064	1988	-33	China	Xinjiang	35.0001	105	42.4805	85.4633	Antiqua	0.ANT	0.ANT1	SAMN07722891	0	Asia	1988	33	0	42.4805	85.4633	Citellophilus tesquorum	Non-Human	Siphonaptera
GCA_009670225.1_ASM967022v1_genomic	42063	1987	-34	China	Xinjiang	35.0001	105	42.4805	85.4633	Antiqua	0.ANT	0.ANT1	SAMN07722890	0	Asia	1987	34	0	42.4805	85.4633	Citellus undulatus	Non-Human	Rodentia
GCA_009670235.1_ASM967023v1_genomic	42062	1987	-34	China	Xinjiang	35.0001	105	42.4805	85.4633	Antiqua	0.ANT	0.ANT1	SAMN07722889	0	Asia	1987	34	0	42.4805	85.4633	Citellus undulatus	Non-Human	Rodentia
GCA_009670245.1_ASM967024v1_genomic	42061	1987	-34	China	Xinjiang	35.0001	105	42.4805	85.4633	Antiqua	0.ANT	0.ANT1	SAMN07722888	0	Asia	1987	34	0	42.4805	85.4633	Citellophilus tesquorum	Non-Human	Siphonaptera
GCA_009667925.1_ASM966792v1_genomic	42060	1987	-34	China	Xinjiang	35.0001	105	42.4805	85.4633	Antiqua	0.ANT	0.ANT1	SAMN07722887	0	Asia	1987	34	0	42.4805	85.4633	Rhadinopsylla li ventricosa	Non-Human	Siphonaptera
GCA_009670285.1_ASM967028v1_genomic	42059	1987	-34	China	Xinjiang	35.0001	105	42.4805	85.4633	Antiqua	0.ANT	0.ANT1	SAMN07722886	0	Asia	1987	34	0	42.4805	85.4633	Citellophilus tesquorum	Non-Human	Siphonaptera
GCA_009670305.1_ASM967030v1_genomic	42058	1987	-34	China	Xinjiang	35.0001	105	42.4805	85.4633	Antiqua	0.ANT	0.ANT1	SAMN07722885	0	Asia	1987	34	0	42.4805	85.4633	Citellophilus tesquorum	Non-Human	Siphonaptera
GCA_009670345.1_ASM967034v1_genomic	42057	1987	-34	China	Xinjiang	35.0001	105	42.4805	85.4633	Antiqua	0.ANT	0.ANT1	SAMN07722884	0	Asia	1987	34	0	42.4805	85.4633	Citellophilus tesquorum	Non-Human	Siphonaptera
GCA_009667935.1_ASM966793v1_genomic	42056	1986	-35	China	Xinjiang	35.0001	105	42.4805	85.4633	Antiqua	0.ANT	0.ANT1	SAMN07722883	0	Asia	1986	35	0	42.4805	85.4633	Citellus undulatus	Non-Human	Rodentia
GCA_009670355.1_ASM967035v1_genomic	42055	1986	-35	China	Xinjiang	35.0001	105	42.4805	85.4633	Antiqua	0.ANT	0.ANT1	SAMN07722882	0	Asia	1986	35	0	42.4805	85.4633	Frontopsylla elatoides	Non-Human	Siphonaptera
GCA_009670325.1_ASM967032v1_genomic	42054	1986	-35	China	Xinjiang	35.0001	105	42.4805	85.4633	Antiqua	0.ANT	0.ANT1	SAMN07722881	0	Asia	1986	35	0	42.4805	85.4633	Citellophilus tesquorum	Non-Human	Siphonaptera
GCA_009667885.1_ASM966788v1_genomic	42053	1986	-35	China	Xinjiang	35.0001	105	42.4805	85.4633	Antiqua	0.ANT	0.ANT1	SAMN07722880	0	Asia	1986	35	0	42.4805	85.4633	Anoplura	Non-Human	Phthiraptera
GCA_009670385.1_ASM967038v1_genomic	42052	1986	-35	China	Xinjiang	35.0001	105	42.4805	85.4633	Antiqua	0.ANT	0.ANT1	SAMN07722879	0	Asia	1986	35	0	42.4805	85.4633	Rhadinopsylla li ventricosa	Non-Human	Siphonaptera
GCA_009667945.1_ASM966794v1_genomic	42051	1986	-35	China	Xinjiang	35.0001	105	42.4805	85.4633	Antiqua	0.ANT	0.ANT1	SAMN07722878	0	Asia	1986	35	0	42.4805	85.4633	Citellophilus tesquorum	Non-Human	Siphonaptera
GCA_009670415.1_ASM967041v1_genomic	42050	1986	-35	China	Xinjiang	35.0001	105	42.4805	85.4633	Antiqua	0.ANT	0.ANT1	SAMN07722877	0	Asia	1986	35	0	42.4805	85.4633	Citellophilus tesquorum	Non-Human	Siphonaptera
GCA_009667985.1_ASM966798v1_genomic	42049	1986	-35	China	Xinjiang	35.0001	105	42.4805	85.4633	Antiqua	0.ANT	0.ANT1	SAMN07722876	0	Asia	1986	35	0	42.4805	85.4633	Neopsylla mana Wagn	Non-Human	Siphonaptera
GCA_009670395.1_ASM967039v1_genomic	42047	1984	-37	China	Xinjiang	35.0001	105	42.4805	85.4633	Antiqua	0.ANT	0.ANT1	SAMN07722875	0	Asia	1984	37	0	42.4805	85.4633	Flea	Non-Human	Siphonaptera
GCA_009670445.1_ASM967044v1_genomic	42046	1984	-37	China	Xinjiang	35.0001	105	42.4805	85.4633	Antiqua	0.ANT	0.ANT1	SAMN07722874	0	Asia	1984	37	0	42.4805	85.4633	Frontopsylla elatoides	Non-Human	Siphonaptera
GCA_009670465.1_ASM967046v1_genomic	42045	1984	-37	China	Xinjiang	35.0001	105	42.4805	85.4633	Antiqua	0.ANT	0.ANT1	SAMN07722873	0	Asia	1984	37	0	42.4805	85.4633	Citellus undulatus	Non-Human	Rodentia
GCA_009670485.1_ASM967048v1_genomic	42044	1984	-37	China	Xinjiang	35.0001	105	42.4805	85.4633	Antiqua	0.ANT	0.ANT1	SAMN07722872	0	Asia	1984	37	0	42.4805	85.4633	Citellus undulatus	Non-Human	Rodentia
GCA_009670475.1_ASM967047v1_genomic	42043	1983	-38	China	Xinjiang	35.0001	105	42.4805	85.4633	Antiqua	0.ANT	0.ANT1	SAMN07722871	0	Asia	1983	38	0	42.4805	85.4633	Citellophilus tesquorum	Non-Human	Siphonaptera
GCA_009670515.1_ASM967051v1_genomic	42042	1983	-38	China	Xinjiang	35.0001	105	42.4805	85.4633	Antiqua	0.ANT	0.ANT1	SAMN07722870	0	Asia	1983	38	0	42.4805	85.4633	Rhadinopsylla li ventricosa	Non-Human	Siphonaptera
GCA_009670545.1_ASM967054v1_genomic	42040	1983	-38	China	Xinjiang	35.0001	105	42.4805	85.4633	Antiqua	0.ANT	0.ANT1	SAMN07722869	0	Asia	1983	38	0	42.4805	85.4633	Frontopsylla elatoides	Non-Human	Siphonaptera
GCA_009670565.1_ASM967056v1_genomic	42039	1983	-38	China	Xinjiang	35.0001	105	42.4805	85.4633	Antiqua	0.ANT	0.ANT1	SAMN07722868	0	Asia	1983	38	0	42.4805	85.4633	Citellophilus tesquorum	Non-Human	Siphonaptera
GCA_009670575.1_ASM967057v1_genomic	42038	1983	-38	China	Xinjiang	35.0001	105	42.4805	85.4633	Antiqua	0.ANT	0.ANT1	SAMN07722867	0	Asia	1983	38	0	42.4805	85.4633	Flea	Non-Human	Siphonaptera
GCA_009670625.1_ASM967062v1_genomic	42037	1983	-38	China	Xinjiang	35.0001	105	42.4805	85.4633	Antiqua	0.ANT	0.ANT1	SAMN07722866	0	Asia	1983	38	0	42.4805	85.4633	Citellus undulatus	Non-Human	Rodentia
GCA_009670585.1_ASM967058v1_genomic	42034	1982	-39	China	Xinjiang	35.0001	105	42.4805	85.4633	Antiqua	0.ANT	0.ANT1	SAMN07722865	0	Asia	1982	39	0	42.4805	85.4633	Citellus undulatus	Non-Human	Rodentia
GCA_009670605.1_ASM967060v1_genomic	42033	1982	-39	China	Xinjiang	35.0001	105	42.4805	85.4633	Antiqua	0.ANT	0.ANT1	SAMN07722864	0	Asia	1982	39	0	42.4805	85.4633	Citellus undulatus	Non-Human	Rodentia
GCA_009670665.1_ASM967066v1_genomic	42032	1981	-40	China	Xinjiang	35.0001	105	42.4805	85.4633	Antiqua	0.ANT	0.ANT1	SAMN07722863	0	Asia	1981	40	0	42.4805	85.4633	Citellus undulatus	Non-Human	Rodentia
GCA_009670675.1_ASM967067v1_genomic	42029	1980	-41	China	Xinjiang	35.0001	105	42.4805	85.4633	Antiqua	0.ANT	0.ANT1	SAMN07722862	0	Asia	1980	41	0	42.4805	85.4633	Citellus undulatus	Non-Human	Rodentia
GCA_009670725.1_ASM967072v1_genomic	42028	1974	-47	China	Xinjiang	35.0001	105	42.4805	85.4633	Antiqua	0.ANT	0.ANT1	SAMN07722861	0	Asia	1974	47	0	42.4805	85.4633	Citellus undulatus	Non-Human	Rodentia
GCA_009670705.1_ASM967070v1_genomic	42027	1972	-49	China	Xinjiang	35.0001	105	42.4805	85.4633	Antiqua	0.ANT	0.ANT1	SAMN07722860	0	Asia	1972	49	0	42.4805	85.4633	Citellus undulatus	Non-Human	Rodentia
GCA_009670715.1_ASM967071v1_genomic	42022	1977	-44	China	Xinjiang	35.0001	105	42.4805	85.4633	Antiqua	0.ANT	0.ANT1	SAMN07722859	0	Asia	1977	44	0	42.4805	85.4633	Citellus undulatus	Non-Human	Rodentia
GCA_009670775.1_ASM967077v1_genomic	42021	1977	-44	China	Xinjiang	35.0001	105	42.4805	85.4633	Antiqua	0.ANT	0.ANT1	SAMN07722858	0	Asia	1977	44	0	42.4805	85.4633	Citellus undulatus	Non-Human	Rodentia
GCA_009670765.1_ASM967076v1_genomic	42020	1977	-44	China	Xinjiang	35.0001	105	42.4805	85.4633	Antiqua	0.ANT	0.ANT1	SAMN07722857	0	Asia	1977	44	0	42.4805	85.4633	Citellus undulatus	Non-Human	Rodentia
GCA_009670785.1_ASM967078v1_genomic	42016	1976	-45	China	Xinjiang	35.0001	105	42.4805	85.4633	Antiqua	0.ANT	0.ANT1	SAMN07722856	0	Asia	1976	45	0	42.4805	85.4633	Citellus undulatus	Non-Human	Rodentia
GCA_009670835.1_ASM967083v1_genomic	42015	1976	-45	China	Xinjiang	35.0001	105	42.4805	85.4633	Antiqua	0.ANT	0.ANT1	SAMN07722855	0	Asia	1976	45	0	42.4805	85.4633	Citellus undulatus	Non-Human	Rodentia
GCA_009670815.1_ASM967081v1_genomic	42014	1972	-49	China	Xinjiang	35.0001	105	42.4805	85.4633	Antiqua	0.ANT	0.ANT1	SAMN07722854	0	Asia	1972	49	0	42.4805	85.4633	Citellus undulatus	Non-Human	Rodentia
GCA_009670865.1_ASM967086v1_genomic	42012	1971	-50	China	Xinjiang	35.0001	105	42.4805	85.4633	Antiqua	0.ANT	0.ANT1	SAMN07722853	0	Asia	1971	50	0	42.4805	85.4633	Marmota baibacina	Non-Human	Rodentia
GCA_009670875.1_ASM967087v1_genomic	42010	1969	-52	China	Xinjiang	35.0001	105	42.4805	85.4633	Antiqua	0.ANT	0.ANT1	SAMN07722852	0	Asia	1969	52	0	42.4805	85.4633	Citellus undulatus	Non-Human	Rodentia
GCA_009670895.1_ASM967089v1_genomic	42009	1969	-52	China	Xinjiang	35.0001	105	42.4805	85.4633	Antiqua	0.ANT	0.ANT1	SAMN07722851	0	Asia	1969	52	0	42.4805	85.4633	Citellus undulatus	Non-Human	Rodentia
GCA_009670905.1_ASM967090v1_genomic	42008	1968	-53	China	Xinjiang	35.0001	105	42.4805	85.4633	Antiqua	0.ANT	0.ANT1	SAMN07722850	0	Asia	1968	53	0	42.4805	85.4633	Citellus undulatus	Non-Human	Rodentia
GCA_009670935.1_ASM967093v1_genomic	42005	1967	-54	China	Xinjiang	35.0001	105	42.4805	85.4633	Antiqua	0.ANT	0.ANT1	SAMN07722849	0	Asia	1967	54	0	42.4805	85.4633	Citellus undulatus	Non-Human	Rodentia
GCA_009670995.1_ASM967099v1_genomic	42003	1967	-54	China	Xinjiang	35.0001	105	42.4805	85.4633	Antiqua	0.ANT	0.ANT1	SAMN07722848	0	Asia	1967	54	0	42.4805	85.4633	Marmota baibacina	Non-Human	Rodentia
GCA_009296005.1_ASM929600v1_genomic	C-25	1953	-68	Russia	Chechnya	64.6863	97.7453	43.3976	45.6985	Medievalis	2.MED	2.MED1	SAMN12991209	2	Europe	1953	68	0	43.3976	45.6985	Neopsylla setosa	Non-Human	Siphonaptera
GCA_009363195.1_ASM936319v1_genomic	I-2638	1977	-44	Russia	Tuva Republic	64.6863	97.7453	51.4017	93.8583	Antiqua	4.ANT	4.ANT1	SAMN12991207	4	Europe	1977	44	0	51.4017	93.8583	Urocitellus undulatus	Non-Human	Rodentia
GCA_009295945.1_ASM929594v1_genomic	I-3113	1984	-37	Russia	Tuva Republic	64.6863	97.7453	51.4017	93.8583	Antiqua	4.ANT	4.ANT1	SAMN12991206	4	Europe	1984	37	0	51.4017	93.8583	Marmota sibirica	Non-Human	Rodentia
GCA_008630485.1_ASM863048v1_genomic	C-742	1997	-24	Russia	Kabardino-Balkaria	64.6863	97.7453	43.4428	43.4205	Medievalis	2.MED	2.MED1	SAMN12721152	2	Europe	1997	24	0	43.4428	43.4205	Microtus arvalis	Non-Human	Rodentia
GCA_008630455.1_ASM863045v1_genomic	C-826	2011	-10	Russia	Republic of Dagestan	64.6863	97.7453	43.0883	47.1499	Caucasica	0.PE	0.PE2	SAMN12721149	0	Europe	2011	10	0	43.0883	47.1499	Microtus arvalis	Non-Human	Rodentia
GCA_008630435.1_ASM863043v1_genomic	C-719	1996	-25	Russia	Karachay-Cherkessia	64.6863	97.7453	43.7368	41.7268	Medievalis	2.MED	2.MED0	SAMN12721146	2	Europe	1996	25	0	43.7368	41.7268	Siphonaptera	Non-Human	Siphonaptera
GCA_008630415.1_ASM863041v1_genomic	C-672	1988	-33	Russia	Republic of Dagestan	64.6863	97.7453	43.0883	47.1499	Caucasica	0.PE	0.PE2	SAMN12720423	0	Europe	1988	33	0	43.0883	47.1499	Siphonaptera	Non-Human	Siphonaptera
GCA_008630395.1_ASM863039v1_genomic	C-528	1984	-37	Russia	Republic of Dagestan	64.6863	97.7453	43.0883	47.1499	Medievalis	2.MED	2.MED1	SAMN12715009	2	Europe	1984	37	0	43.0883	47.1499	Gerbillinae	Non-Human	Rodentia
GCA_008630575.1_ASM863057v1_genomic	C-527	1984	-37	Azerbaijan	Qazakh District	40.3936	47.7873	41.1739	45.2544	Medievalis	2.MED	2.MED1	SAMN12714845	2	Asia	1984	37	0	41.1739	45.2544	Meriones libycus	Non-Human	Rodentia
GCA_008630375.1_ASM863037v1_genomic	C-506	1982	-39	Russia	Karachay-Cherkessia	64.6863	97.7453	43.7368	41.7268	Medievalis	2.MED	2.MED0	SAMN12714485	2	Europe	1982	39	0	43.7368	41.7268	Spermophilus musicus	Non-Human	Rodentia
GCA_008630375.2_ASM863037v2_genomic	C-506	1982	-39	Russia	Karachay-Cherkessia	64.6863	97.7453	43.7368	41.7268	Medievalis	2.MED	2.MED0	SAMN12714485	2	Europe	1982	39	0	43.7368	41.7268	Spermophilus musicus	Non-Human	Rodentia
GCA_006546745.1_ASM654674v1_genomic	I-3269	1990	-31	Mongolia	Bayan-├ûlgii	46.825	103.85	48.547	89.8549	Ulegeica	0.PE	0.PE5	SAMN12138636	0	Asia	1990	31	0	48.547	89.8549	Ochotona pallasi	Non-Human	Lagomorpha
GCA_006546725.1_ASM654672v1_genomic	I-3196	1986	-35	Mongolia	Govi-Altai	46.825	103.85	45.3463	95.9326	Ulegeica	0.PE	0.PE5	SAMN12138635	0	Asia	1986	35	0	45.3463	95.9326	Ochotona pallasi	Non-Human	Lagomorpha
GCA_006546665.1_ASM654666v1_genomic	I-3193	1987	-34	Mongolia	Khovd	46.825	103.85	48.0552	91.2673	Ulegeica	0.PE	0.PE5	SAMN12138633	0	Asia	1987	34	0	48.0552	91.2673	Ochotona pallasi	Non-Human	Lagomorpha
GCA_006517425.1_ASM651742v1_genomic	I-3068	1982	-39	Mongolia	├ûv├╢rkhangai	46.825	103.85	45.8297	102.724	Ulegeica	0.PE	0.PE5	SAMN12131171	0	Asia	1982	39	0	45.8297	102.724	Lasiopodomys brandtii	Non-Human	Rodentia
GCA_000834775.1_ASM83477v1_genomic	Dodson	1967	-54	United States of America	Arizona	39.7837	-100.446	34.3953	-111.763	Orientalis	1.ORI	1.ORI1	SAMN03161124	1	North America	1967	54	0	34.3953	-111.763	Human (male, 4.5 yrs)	Human	Human
GCA_000834335.1_ASM83433v1_genomic	Shasta	1954	-67	United States of America	California	39.7837	-100.446	36.7015	-118.756	Orientalis	1.ORI	1.ORI1	SAMN03120838	1	North America	1954	67	0	36.7015	-118.756	Homo sapiens	Human	Human
GCA_000734805.1_ASM73480v1_genomic	231	1947	-74	Kyrgyzstan	Naryn Region	41.5089	74.7241	41.3565	75.452	Antiqua	0.ANT	0.ANT3	SAMN02777961	0	Asia	1947	74	0	41.3565	75.452	Marmota baibacina	Non-Human	Rodentia
GCA_000834275.1_ASM83427v1_genomic	Harbin35	1940	-81	China	Heilongjiang	35.0001	105	48	128	Antiqua	2.ANT	2.ANT3	SAMN02769655	2	Asia	1940	81	0	48	128	Homo sapiens	Human	Human
GCA_000169615.1_ASM16961v1_genomic	UG05-0454	2004	-17	Uganda	NA	1.53336	32.2167	NA	NA	Antiqua	1.ANT	1.ANT1	SAMN02404404	1	Africa	2004	17	0	1.53336	32.2167	Homo sapiens	Human	Human
GCA_000169635.1_ASM16963v1_genomic	MG05-1020	2005	-16	Madagascar	NA	-18.925	46.4416	NA	NA	Orientalis	1.ORI	1.ORI3	SAMN02404403	1	Africa	2005	16	0	-18.925	46.4416	Homo sapiens	Human	Human
GCA_000169655.1_ASM16965v1_genomic	K1973002	1973	-48	China	Xinjiang	35.0001	105	42.4805	85.4633	Medievalis	2.MED	2.MED2	SAMN02404402	2	Asia	1973	48	0	42.4805	85.4633	Marmota himalayana	Non-Human	Rodentia
GCA_000169675.1_ASM16967v1_genomic	B42003004	2003	-18	China	Xinjiang	35.0001	105	42.4805	85.4633	Antiqua	0.ANT	0.ANT2	SAMN02404401	0	Asia	2003	18	0	42.4805	85.4633	Marmota baibacina	Non-Human	Rodentia
GCA_000170275.1_ASM17027v1_genomic	F1991016	1991	-30	China	Yunnan	35.0001	105	25	102	Orientalis	1.ORI	1.ORI2	SAMN02404399	1	Asia	1991	30	0	25	102	Rattus flavipectus	Non-Human	Rodentia
GCA_000168235.2_ASM16823v2_genomic	IP275	1995	-26	Madagascar	Province de Fianarantsoa	-18.925	46.4416	-21.7432	46.6146	Orientalis	1.ORI	1.ORI3	SAMN02404398	1	Africa	1995	26	0	-21.7432	46.6146	Homo sapiens	Human	Human
GCA_000182525.1_ASM18252v1_genomic	PEXU2	1966	-55	Brazil	State of Mato Grosso	-10.3333	-53.2	-15.6161	-56.1236	Orientalis	1.ORI	1.ORI1	SAMN02403943	1	South America	1966	55	0	-15.6161	-56.1236	Rodent	Non-Human	Rodentia
GCA_000182505.1_ASM18250v1_genomic	India195	[1898:1950]	[-123:-71]	India	Maharashtra	22.3511	78.6677	18.9068	75.6742	Orientalis	1.ORI	1.ORI1	SAMN02403942	1	Asia	1924	97	26	18.9068	75.6742	Homo sapiens	Human	Human
GCA_000324785.1_ASM32478v1_genomic	E1979001	1979	-42	China	Yunnan	35.0001	105	25	102	Antiqua	1.IN	1.IN3	SAMN02403021	1	Asia	1979	42	0	25	102	Eothenomys miletus	Non-Human	Rodentia
GCA_006376585.1_ASM637658v1_genomic	C-371	1978	-43	Russia	Republic of Dagestan	64.6863	97.7453	43.0883	47.1499	Caucasica	0.PE	0.PE2	SAMN12012142	0	Europe	1978	43	0	43.0883	47.1499	Cricetulus migratorius	Non-Human	Rodentia
GCA_006376575.1_ASM637657v1_genomic	C-284	1971	-50	Russia	Karachay-Cherkessia	64.6863	97.7453	43.7368	41.7268	Medievalis	2.MED	2.MED0	SAMN12012133	2	Europe	1971	50	0	43.7368	41.7268	Spermophilus pygmaeus	Non-Human	Rodentia
GCA_006376535.1_ASM637653v1_genomic	C-281	1970	-51	Russia	Ingushetia	64.6863	97.7453	43.1655	44.9797	Medievalis	2.MED	2.MED1	SAMN12012131	2	Europe	1970	51	0	43.1655	44.9797	Spermophilus pygmaeus	Non-Human	Rodentia
GCA_006376535.2_ASM637653v2_genomic	C-281	1970	-51	Russia	Ingushetia	64.6863	97.7453	43.1655	44.9797	Medievalis	2.MED	2.MED1	SAMN12012131	2	Europe	1970	51	0	43.1655	44.9797	Spermophilus pygmaeus	Non-Human	Rodentia
GCA_006376545.1_ASM637654v1_genomic	C-273	1969	-52	Armenia	Shirak Province	40.7696	44.6737	40.8294	43.8276	Caucasica	0.PE	0.PE2	SAMN12012010	0	Asia	1969	52	0	40.8294	43.8276	Microtus arvalis	Non-Human	Rodentia
GCA_006376505.1_ASM637650v1_genomic	C-232	1968	-53	Azerbaijan	Shahbuz Rayon	40.3936	47.7873	39.4386	45.6071	Caucasica	0.PE	0.PE2	SAMN12011946	0	Asia	1968	53	0	39.4386	45.6071	Microtus arvalis	Non-Human	Rodentia
GCA_006376495.1_ASM637649v1_genomic	C-231	1968	-53	Azerbaijan	Goranboy District	40.3936	47.7873	40.6066	46.705	Medievalis	2.MED	2.MED1	SAMN12011930	2	Asia	1968	53	0	40.6066	46.705	Meriones libycus	Non-Human	Rodentia
GCA_006376475.1_ASM637647v1_genomic	C-224	1968	-53	Azerbaijan	Baku	40.3936	47.7873	40.3754	49.8327	Medievalis	2.MED	2.MED1	SAMN12011899	2	Asia	1968	53	0	40.3754	49.8327	Meriones libycus	Non-Human	Rodentia
GCA_006376435.1_ASM637643v1_genomic	C-62	1959	-62	Azerbaijan	Shamkir District	40.3936	47.7873	40.8676	46.0139	Medievalis	2.MED	2.MED1	SAMN12011893	2	Asia	1959	62	0	40.8676	46.0139	Meriones libycus	Non-Human	Rodentia
GCA_006376415.1_ASM637641v1_genomic	C-11	1950	-71	Russia	Stavropol Krai	64.6863	97.7453	44.8633	43.4407	Medievalis	2.MED	2.MED1	SAMN12011892	2	Europe	1950	71	0	44.8633	43.4407	Lepus	Non-Human	Lagomorpha
GCA_003086155.1_ASM308615v1_genomic	M-1448	1990	-31	Kazakhstan	West Kazakhstan Region	47.2286	65.2093	49.5568	50.2227	Medievalis	2.MED	2.MED1	SAMN05017638	2	Asia	1990	31	0	49.5568	50.2227	Spermophilus pygmaeus	Non-Human	Rodentia
GCA_001617725.1_Yersinia_pestis_M-1484_genomic	M-1484	1992	-29	Russia	Astrakhan Oblast	64.6863	97.7453	47.1878	47.6089	Medievalis	2.MED	2.MED1	SAMN04376037	2	Europe	1992	29	0	47.1878	47.6089	Spermophilus pygmaeus	Non-Human	Rodentia
GCA_001617705.1_Yersinia_pestis_C-791_genomic	C-791	2003	-18	Russia	Republic of Dagestan	64.6863	97.7453	43.0883	47.1499	Medievalis	2.MED	2.MED1	SAMN04376023	2	Europe	2003	18	0	43.0883	47.1499	Spermophilus pygmaeus	Non-Human	Rodentia
GCA_000834495.1_ASM83449v1_genomic	El Dorado	2002	-19	United States of America	New Mexico	39.7837	-100.446	34.5708	-105.993	Orientalis	1.ORI	1.ORI1	SAMN03145064	1	North America	2002	19	0	34.5708	-105.993	Homo sapiens	Human	Human
GCA_000986995.1_YPES001-SEQ-2-ASM-1_genomic	ZE94-2122	1994	-27	Zimbabwe	Midlands	-18.4555	29.7468	-19.2785	29.8791	Orientalis	1.ORI	1.ORI1	SAMN02999506	1	Africa	1994	27	0	-19.2785	29.8791	Homo sapiens	Human	Human
GCA_003797205.1_ASM379720v1_genomic	FDAARGOS_605	1969	-52	Bolivia	La Paz	-17.0569	-64.9912	-16.4955	-68.1336	Orientalis	1.ORI	1.ORI1	SAMN10228585	1	South America	1969	52	0	-16.4955	-68.1336	UCC Isolate	NA	NA
GCA_003798085.1_ASM379808v1_genomic	FDAARGOS_604	1957	-64	Indonesia	Central Java	-2.48338	117.89	-7.30324	110.004	Orientalis	1.ORI	1.ORI1	SAMN10228584	1	Asia	1957	64	0	-7.30324	110.004	Rattus rattus diardi	Non-Human	Rodentia
GCA_003798225.1_ASM379822v1_genomic	FDAARGOS_601	1954	-67	Democratic Republic of the Congo	NA	-2.98143	23.8223	NA	NA	Antiqua	1.ANT	1.ANT1	SAMN10228581	1	Africa	1954	67	0	-2.98143	23.8223	UCC strain	NA	NA
GCA_900460465.1_57940_B01_genomic	NCTC5923	1939	-82	Indonesia	Central Java	-2.48338	117.89	-7.30324	110.004	Orientalis	1.ORI	1.ORI1	SAMEA104281628	1	Asia	1939	82	0	-7.30324	110.004	Vaccine	NA	NA
GCA_001487065.1_Yersinia_pestis_genomic	Algeria3	[2000:2016]	[-21:-5]	Algeria	MSila	28	2.99998	35.13	4.20031	Orientalis	1.ORI	1.ORI1	SAMEA3673143	1	Africa	2008	13	8	35.13	4.20031	Soil	Non-Human	NA
GCA_004023595.1_ASM402359v1_genomic	2514	2005	-16	China	Xinjiang	35.0001	105	42.4805	85.4633	Medievalis	2.MED	2.MED1	SAMN06209181	2	Asia	2005	16	0	42.4805	85.4633	Rhombomys opimus	Non-Human	Rodentia
GCA_004023585.1_ASM402358v1_genomic	2513	2005	-16	China	Xinjiang	35.0001	105	42.4805	85.4633	Medievalis	2.MED	2.MED1	SAMN06209180	2	Asia	2005	16	0	42.4805	85.4633	Rhombomys opimus	Non-Human	Rodentia
GCA_002188775.1_ASM218877v1_genomic	I-3519	2007	-14	Russia	Altai Republic	64.6863	97.7453	50.7114	86.8572	Altaica	0.PE	0.PE4a	SAMN05521434	0	Europe	2007	14	0	50.7114	86.8572		NA	NA
GCA_002188725.1_ASM218872v1_genomic	I-3518	2007	-14	Russia	Altai Republic	64.6863	97.7453	50.7114	86.8572	Altaica	0.PE	0.PE4a	SAMN05521433	0	Europe	2007	14	0	50.7114	86.8572		NA	NA
GCA_002188765.1_ASM218876v1_genomic	I-3517	2007	-14	Russia	Altai Republic	64.6863	97.7453	50.7114	86.8572	Altaica	0.PE	0.PE4a	SAMN05521432	0	Europe	2007	14	0	50.7114	86.8572		NA	NA
GCA_002188685.1_ASM218868v1_genomic	I-3516	2007	-14	Russia	Altai Republic	64.6863	97.7453	50.7114	86.8572	Altaica	0.PE	0.PE4a	SAMN05521431	0	Europe	2007	14	0	50.7114	86.8572		NA	NA
GCA_002173795.1_ASM217379v1_genomic	I-3515	2007	-14	Russia	Altai Republic	64.6863	97.7453	50.7114	86.8572	Altaica	0.PE	0.PE4a	SAMN05521430	0	Europe	2007	14	0	50.7114	86.8572		NA	NA
GCA_001972475.1_ASM197247v1_genomic	I-3447	2001	-20	Russia	Altai Republic	64.6863	97.7453	50.7114	86.8572	Altaica	0.PE	0.PE4a	SAMN05521429	0	Europe	2001	20	0	50.7114	86.8572		NA	NA
GCA_002173805.1_ASM217380v1_genomic	I-3446	2001	-20	Russia	Altai Republic	64.6863	97.7453	50.7114	86.8572	Altaica	0.PE	0.PE4a	SAMN05521428	0	Europe	2001	20	0	50.7114	86.8572		NA	NA
GCA_001972515.1_ASM197251v1_genomic	I-3443	2001	-20	Russia	Altai Republic	64.6863	97.7453	50.7114	86.8572	Altaica	0.PE	0.PE4a	SAMN05521427	0	Europe	2001	20	0	50.7114	86.8572		NA	NA
GCA_002173815.1_ASM217381v1_genomic	I-3442	2001	-20	Russia	Altai Republic	64.6863	97.7453	50.7114	86.8572	Altaica	0.PE	0.PE4a	SAMN05521426	0	Europe	2001	20	0	50.7114	86.8572		NA	NA
GCA_001972405.1_ASM197240v1_genomic	C-700	1995	-26	Russia	Republic of Dagestan	64.6863	97.7453	43.0883	47.1499	Caucasica	0.PE	0.PE2	SAMN05521423	0	Europe	1995	26	0	43.0883	47.1499	Microtus arvalis	Non-Human	Rodentia
GCA_001972385.1_ASM197238v1_genomic	C-678	1988	-33	Russia	Republic of Dagestan	64.6863	97.7453	43.0883	47.1499	Caucasica	0.PE	0.PE2	SAMN05521422	0	Europe	1988	33	0	43.0883	47.1499	Microtus arvalis	Non-Human	Rodentia
GCA_001972395.1_ASM197239v1_genomic	C-535	1984	-37	Russia	Republic of Dagestan	64.6863	97.7453	43.0883	47.1499	Caucasica	0.PE	0.PE2	SAMN05521421	0	Europe	1984	37	0	43.0883	47.1499	Microtus arvalis	Non-Human	Rodentia
GCA_001972465.1_ASM197246v1_genomic	C-370	1978	-43	Russia	Republic of Dagestan	64.6863	97.7453	43.0883	47.1499	Caucasica	0.PE	0.PE2	SAMN05521420	0	Europe	1978	43	0	43.0883	47.1499	Microtus arvalis	Non-Human	Rodentia
GCA_002127355.1_ASM212735v1_genomic	C-712	1996	-25	Russia	Republic of Dagestan	64.6863	97.7453	43.0883	47.1499	Caucasica	0.PE	0.PE2	SAMN04993042	0	Europe	1996	25	0	43.0883	47.1499	Microtus arvalis	Non-Human	Rodentia
GCA_002127375.1_ASM212737v1_genomic	C-739	1998	-23	Russia	Republic of Dagestan	64.6863	97.7453	43.0883	47.1499	Caucasica	0.PE	0.PE2	SAMN04992974	0	Europe	1998	23	0	43.0883	47.1499	Microtus arvalis	Non-Human	Rodentia
GCA_002165475.1_ASM216547v1_genomic	C-824	2010	-11	Russia	Republic of Dagestan	64.6863	97.7453	43.0883	47.1499	Caucasica	0.PE	0.PE2	SAMN04992971	0	Europe	2010	11	0	43.0883	47.1499	Microtus arvalis	Non-Human	Rodentia
GCA_002127365.1_ASM212736v1_genomic	C-746	1997	-24	Russia	Republic of Dagestan	64.6863	97.7453	43.0883	47.1499	Caucasica	0.PE	0.PE2	SAMN04992968	0	Europe	1997	24	0	43.0883	47.1499	Microtus arvalis	Non-Human	Rodentia
GCA_001295055.1_ASM129505v1_genomic	C-666	1989	-32	Azerbaijan	Goranboy District	40.3936	47.7873	40.6066	46.705	Caucasica	0.PE	0.PE2	SAMN03861513	0	Asia	1989	32	0	40.6066	46.705	Microtus	Non-Human	Rodentia
GCA_001294915.1_ASM129491v1_genomic	C-346	1976	-45	Armenia	Shirak Province	40.7696	44.6737	40.8294	43.8276	Caucasica	0.PE	0.PE2	SAMN03861512	0	Asia	1976	45	0	40.8294	43.8276	Microtus	Non-Human	Rodentia
GCA_001295025.1_ASM129502v1_genomic	I-2239	1972	-49	Mongolia	Bayan-├ûlgii	46.825	103.85	48.547	89.8549	Ulegeica	0.PE	0.PE5	SAMN03861510	0	Asia	1972	49	0	48.547	89.8549	Microtus	Non-Human	Rodentia
GCA_001294905.1_ASM129490v1_genomic	C-291	1971	-50	Azerbaijan	Goranboy District	40.3936	47.7873	40.6066	46.705	Caucasica	0.PE	0.PE2	SAMN03861503	0	Asia	1971	50	0	40.6066	46.705	Microtus	Non-Human	Rodentia
GCA_001294985.1_ASM129498v1_genomic	C-359	1978	-43	Azerbaijan	Goranboy District	40.3936	47.7873	40.6066	46.705	Caucasica	0.PE	0.PE2	SAMN03861500	0	Asia	1978	43	0	40.6066	46.705	Microtus	Non-Human	Rodentia
GCA_001295115.1_ASM129511v1_genomic	A-513	1961	-60	Russia	Altai Republic	64.6863	97.7453	50.7114	86.8572	Altaica	0.PE	0.PE4a	SAMN03861486	0	Europe	1961	60	0	50.7114	86.8572	Microtus	Non-Human	Rodentia
GCA_001295065.1_ASM129506v1_genomic	C-267	1969	-52	Azerbaijan	Goranboy District	40.3936	47.7873	40.6066	46.705	Caucasica	0.PE	0.PE2	SAMN03861484	0	Asia	1969	52	0	40.6066	46.705	Microtus	Non-Human	Rodentia
GCA_001295185.1_ASM129518v1_genomic	C-197	1967	-54	Azerbaijan	Goranboy District	40.3936	47.7873	40.6066	46.705	Caucasica	0.PE	0.PE2	SAMN03861482	0	Asia	1967	54	0	40.6066	46.705	Microtus	Non-Human	Rodentia
GCA_001294975.1_ASM129497v1_genomic	A-1804	1980	-41	Kyrgyzstan	Talas Region	41.5089	74.7241	42.4452	72.1431	Talassica	0.PE	0.PE4t	SAMN03861481	0	Asia	1980	41	0	42.4452	72.1431	Microtus	Non-Human	Rodentia
GCA_001294965.1_ASM129496v1_genomic	I-3455	2002	-19	Russia	Altai Republic	64.6863	97.7453	50.7114	86.8572	Altaica	0.PE	0.PE4a	SAMN03839881	0	Europe	2002	19	0	50.7114	86.8572	Microtus	Non-Human	Rodentia
GCA_001295045.1_ASM129504v1_genomic	C-290	1971	-50	Armenia	Shirak Province	40.7696	44.6737	40.8294	43.8276	Caucasica	0.PE	0.PE2	SAMN03839880	0	Asia	1971	50	0	40.8294	43.8276	Microtus	Non-Human	Rodentia
GCA_001295145.1_ASM129514v1_genomic	A-1807	1980	-41	Kyrgyzstan	Talas Region	41.5089	74.7241	42.4452	72.1431	Talassica	0.PE	0.PE4t	SAMN03839879	0	Asia	1980	41	0	42.4452	72.1431	Microtus	Non-Human	Rodentia
GCA_001294885.1_ASM129488v1_genomic	5307-Gis	1979	-42	Tajikistan	Sughd Province	38.6282	70.8157	39.3549	68.8268	Hissarica	0.PE	0.PE4h	SAMN03839878	0	Asia	1979	42	0	39.3549	68.8268	Microtus	Non-Human	Rodentia
GCA_001294805.1_ASM129480v1_genomic	I-3134	1984	-37	Mongolia	Bayankhongor	46.825	103.85	46.1808	100.67	Microtus	0.PE	0.PE4m	SAMN03839877	0	Asia	1984	37	0	46.1808	100.67	Microtus	Non-Human	Rodentia
GCA_001294815.1_ASM129481v1_genomic	C-590	1983	-38	Armenia	Shirak Province	40.7696	44.6737	40.8294	43.8276	Caucasica	0.PE	0.PE2	SAMN03839876	0	Asia	1983	38	0	40.8294	43.8276	Microtus	Non-Human	Rodentia
GCA_001294825.1_ASM129482v1_genomic	C-537	1984	-37	Russia	Republic of Dagestan	64.6863	97.7453	43.0883	47.1499	Caucasica	0.PE	0.PE2	SAMN03839871	0	Europe	1984	37	0	43.0883	47.1499	Microtus	Non-Human	Rodentia
GCA_000950945.1_ASM95094v1_genomic	I-3189	1986	-35	Mongolia	├ûmn├╢govi	46.825	103.85	43.2824	104.113	Ulegeica	0.PE	0.PE5	SAMN03256423	0	Asia	1986	35	0	43.2824	104.113	Microtus	Non-Human	Rodentia
GCA_003122795.1_Y.pestis_I-2422_genomic	I-2422	1974	-47	Mongolia	Bayan-├ûlgii	46.825	103.85	48.547	89.8549	Ulegeica	0.PE	0.PE5	SAMN08866751	0	Asia	1974	47	0	48.547	89.8549	Amphalius runatus	Non-Human	Siphonaptera
GCA_002981995.1_ASM298199v1_genomic	I-2457	1973	-48	Mongolia	├ûmn├╢govi	46.825	103.85	43.2824	104.113	Ulegeica	0.PE	0.PE5	SAMN08625969	0	Asia	1973	48	0	43.2824	104.113		NA	NA
GCA_002981925.1_ASM298192v1_genomic	I-2236	1972	-49	Mongolia	Bayan-├ûlgii	46.825	103.85	48.547	89.8549	Ulegeica	0.PE	0.PE5	SAMN08625967	0	Asia	1972	49	0	48.547	89.8549		NA	NA
GCA_002981915.1_ASM298191v1_genomic	I-3190	1986	-35	Mongolia	├ûmn├╢govi	46.825	103.85	43.2824	104.113	Ulegeica	0.PE	0.PE5	SAMN08625966	0	Asia	1986	35	0	43.2824	104.113		NA	NA
GCA_002981955.1_ASM298195v1_genomic	I-2238	1972	-49	Mongolia	Bayan-├ûlgii	46.825	103.85	48.547	89.8549	Ulegeica	0.PE	0.PE5	SAMN08625965	0	Asia	1972	49	0	48.547	89.8549		NA	NA
GCA_002981895.1_ASM298189v1_genomic	I-2231	1972	-49	Mongolia	Bayan-├ûlgii	46.825	103.85	48.547	89.8549	Ulegeica	0.PE	0.PE5	SAMN08625964	0	Asia	1972	49	0	48.547	89.8549		NA	NA
GCA_001295105.1_ASM129510v1_genomic	C-235	1968	-53	Azerbaijan	Goranboy District	40.3936	47.7873	40.6066	46.705	Caucasica	0.PE	0.PE2	SAMN03861483	0	Asia	1968	53	0	40.6066	46.705	Microtus	Non-Human	Rodentia
GCA_003074535.1_ASM307453v1_genomic	5M	1952	-69	Kyrgyzstan	Issyk-Kul Region	41.5089	74.7241	42.061	78.1707	Antiqua	0.ANT	0.ANT5	SAMN08866745	0	Asia	1952	69	0	42.061	78.1707	Oropsylla silantiewi	Non-Human	Siphonaptera
GCA_003074595.1_ASM307459v1_genomic	262	1967	-54	Kyrgyzstan	Issyk-Kul Region	41.5089	74.7241	42.061	78.1707	Antiqua	0.ANT	0.ANT5	SAMN08866640	0	Asia	1967	54	0	42.061	78.1707	Marmota baibacina	Non-Human	Rodentia
GCA_003074335.1_ASM307433v1_genomic	44	1966	-55	Azerbaijan	Goranboy District	40.3936	47.7873	40.6066	46.705	Medievalis	2.MED	2.MED1	SAMN05225380	2	Asia	1966	55	0	40.6066	46.705	Nosopsyllus laeviceps	Non-Human	Siphonaptera
GCA_003074255.1_ASM307425v1_genomic	1454	2012	-9	Russia	Altai Republic	64.6863	97.7453	50.7114	86.8572	Antiqua	4.ANT	4.ANT1	SAMN05225371	4	Europe	2012	9	0	50.7114	86.8572	Urocitellus undulatus	Non-Human	Rodentia
GCA_003074175.1_ASM307417v1_genomic	I-3086	1983	-38	Mongolia	Bayankhongor	46.825	103.85	46.1808	100.67	Microtus	0.PE	0.PE4m	SAMN05219216	0	Asia	1983	38	0	46.1808	100.67	Lasiopodomys brandtii	Non-Human	Rodentia
GCA_002993145.1_ASM299314v1_genomic	1393G	1979	-42	Georgia	Samtskhe-Javakheti	41.681	44.0287	41.5265	43.247	Caucasica	0.PE	0.PE2	SAMN08634710	0	Asia	1979	42	0	41.5265	43.247	Microtus arvalis	Non-Human	Rodentia
GCA_002005285.1_ASM200528v1_genomic	195/P	[1898:1950]	[-123:-71]	India	Maharashtra	22.3511	78.6677	18.9068	75.6742	Antiqua	2.ANT	2.ANT1	SAMN06161235	2	Asia	1924	97	26	18.9068	75.6742	Homo sapiens	Human	Human
GCA_003074435.1_ASM307443v1_genomic	KM874	1984	-37	Armenia	Syunik Province	40.7696	44.6737	39.3281	46.153	Caucasica	0.PE	0.PE2	SAMN05240958	0	Asia	1984	37	0	39.3281	46.153	Microtus arvalis	Non-Human	Rodentia
GCA_003074415.1_ASM307441v1_genomic	3551	1979	-42	Armenia	Gegharkunik Province	40.7696	44.6737	40.3031	45.3757	Caucasica	0.PE	0.PE2	SAMN05225437	0	Asia	1979	42	0	40.3031	45.3757	Ctenophthalmus teres	Non-Human	Siphonaptera
GCA_003074395.1_ASM307439v1_genomic	3544	1979	-42	Armenia	Shirak Province	40.7696	44.6737	40.8294	43.8276	Caucasica	0.PE	0.PE2	SAMN05225434	0	Asia	1979	42	0	40.8294	43.8276	Microtus arvalis	Non-Human	Rodentia
GCA_003074375.1_ASM307437v1_genomic	261	1955	-66	Azerbaijan	Baku	40.3936	47.7873	40.3754	49.8327	Medievalis	2.MED	2.MED1	SAMN05225432	2	Asia	1955	66	0	40.3754	49.8327	Meriones libycus erythrourus	Non-Human	Rodentia
GCA_003074355.1_ASM307435v1_genomic	1240	1967	-54	Azerbaijan	Fizuli District	40.3936	47.7873	39.5836	47.3807	Medievalis	2.MED	2.MED1	SAMN05225431	2	Asia	1967	54	0	39.5836	47.3807	Meriones libycus erythrourus	Non-Human	Rodentia
GCA_003074315.1_ASM307431v1_genomic	I-3223	1987	-34	Russia	Tuva Republic	64.6863	97.7453	51.4017	93.8583	Antiqua	4.ANT	4.ANT1	SAMN05225379	4	Europe	1987	34	0	51.4017	93.8583	Citellophilus tesquorum	Non-Human	Siphonaptera
GCA_003074295.1_ASM307429v1_genomic	244	1967	-54	Kazakhstan	Kyzylorda Region	47.2286	65.2093	45.2059	63.9155	Medievalis	2.MED	2.MED1	SAMN05225376	2	Asia	1967	54	0	45.2059	63.9155	Homo sapiens	Human	Human
GCA_003074275.1_ASM307427v1_genomic	C-627	1986	-35	Russia	Kabardino-Balkaria	64.6863	97.7453	43.4428	43.4205	Medievalis	2.MED	2.MED0	SAMN05225373	2	Europe	1986	35	0	43.4428	43.4205	Coleophora tesquorum	Non-Human	Lepidoptera
GCA_003074235.1_ASM307423v1_genomic	I-3244	1988	-33	Mongolia	Bayan-├ûlgii	46.825	103.85	48.547	89.8549	Antiqua	4.ANT	4.ANT1	SAMN05225370	4	Asia	1988	33	0	48.547	89.8549	Ochotona dauurica	Non-Human	Lagomorpha
GCA_003074215.1_ASM307421v1_genomic	349	2015	-6	Russia	Altai Republic	64.6863	97.7453	50.7114	86.8572	Antiqua	4.ANT	4.ANT1	SAMN05219223	4	Europe	2015	6	0	50.7114	86.8572	Oropsylla silantiewi	Non-Human	Siphonaptera
GCA_003074195.1_ASM307419v1_genomic	337	2015	-6	Russia	Altai Republic	64.6863	97.7453	50.7114	86.8572	Antiqua	4.ANT	4.ANT1	SAMN05219221	4	Europe	2015	6	0	50.7114	86.8572		NA	NA
GCA_003074155.1_ASM307415v1_genomic	338	2015	-6	Russia	Altai Republic	64.6863	97.7453	50.7114	86.8572	Antiqua	4.ANT	4.ANT1	SAMN05219204	4	Europe	2015	6	0	50.7114	86.8572	Marmota baibacina	Non-Human	Rodentia
GCA_003085995.1_ASM308599v1_genomic	1906	2014	-7	Russia	Republic of Kalmykia	64.6863	97.7453	46.9017	45.2492	Medievalis	2.MED	2.MED1	SAMN05162893	2	Europe	2014	7	0	46.9017	45.2492	Meriones meridianus	Non-Human	Rodentia
GCA_002412255.1_Y.pestis_A-1836_genomic	A-1836	1983	-38	Kyrgyzstan	Issyk-Kul Region	41.5089	74.7241	42.061	78.1707	Antiqua	0.ANT	0.ANT5	SAMN05162891	0	Asia	1983	38	0	42.061	78.1707	Marmota baibacina	Non-Human	Rodentia
GCA_003086015.1_ASM308601v1_genomic	M-1944	2012	-9	Russia	Tuva Republic	64.6863	97.7453	51.4017	93.8583	Antiqua	4.ANT	4.ANT1	SAMN05162583	4	Europe	2012	9	0	51.4017	93.8583	Marmota sibirica	Non-Human	Rodentia
GCA_003085935.1_ASM308593v1_genomic	835	1958	-63	Armenia	Shirak Province	40.7696	44.6737	40.8294	43.8276	Caucasica	0.PE	0.PE2	SAMN05162581	0	Asia	1958	63	0	40.8294	43.8276	Homo sapiens	Human	Human
GCA_003085975.1_ASM308597v1_genomic	1530	2014	-7	Russia	Altai Republic	64.6863	97.7453	50.7114	86.8572	Medievalis	2.MED	2.MED1	SAMN05162580	2	Europe	2014	7	0	50.7114	86.8572		NA	NA
GCA_003086055.1_ASM308605v1_genomic	595	2014	-7	Russia	Astrakhan Oblast	64.6863	97.7453	47.1878	47.6089	Medievalis	2.MED	2.MED1	SAMN05162559	2	Europe	2014	7	0	47.1878	47.6089	Mus musculus	Non-Human	Rodentia
GCA_003085955.1_ASM308595v1_genomic	1313	2014	-7	Russia	Altai Republic	64.6863	97.7453	50.7114	86.8572	Altaica	0.PE	0.PE4a	SAMN05150105	0	Europe	2014	7	0	50.7114	86.8572	Paradoxopsyllus scorodumovi	Non-Human	Siphonaptera
GCA_003085895.1_ASM308589v1_genomic	I-2998	1982	-39	Russia	Altai Republic	64.6863	97.7453	50.7114	86.8572	Altaica	0.PE	0.PE4a	SAMN05150068	0	Europe	1982	39	0	50.7114	86.8572	Ochotona pallasi	Non-Human	Lagomorpha
GCA_002412245.1_Y.pestis_A-1691_genomic	A-1691	1971	-50	Kyrgyzstan	Issyk-Kul Region	41.5089	74.7241	42.061	78.1707	Antiqua	0.ANT	0.ANT5	SAMN05150065	0	Asia	1971	50	0	42.061	78.1707		NA	NA
GCA_002412225.1_Y.pestis_A-1486_genomic	A-1486	1966	-55	Kyrgyzstan	Osh Region	41.5089	74.7241	40.1538	73.3527	Antiqua	0.ANT	0.ANT3	SAMN05149973	0	Asia	1966	55	0	40.1538	73.3527	Marmota caudata	Non-Human	Rodentia
GCA_003085875.1_ASM308587v1_genomic	M-986	1975	-46	Armenia	Syunik Province	40.7696	44.6737	39.3281	46.153	Caucasica	0.PE	0.PE2	SAMN05149970	0	Asia	1975	46	0	39.3281	46.153	Homo sapiens	Human	Human
GCA_002412235.1_Y.pestis_A-1249_genomic	A-1249	1970	-51	Tajikistan	Sughd Province	38.6282	70.8157	39.3549	68.8268	Hissarica	0.PE	0.PE4h	SAMN05149969	0	Asia	1970	51	0	39.3549	68.8268	Neodon juldaschi carruthersi	Non-Human	Rodentia
GCA_003085915.1_ASM308591v1_genomic	517	2014	-7	Russia	Altai Republic	64.6863	97.7453	50.7114	86.8572	Antiqua	4.ANT	4.ANT1	SAMN05017795	4	Europe	2014	7	0	50.7114	86.8572	Homo sapiens	Human	Human
GCA_002412305.1_Y.pestis_A-1809_genomic	A-1809	1980	-41	Kyrgyzstan	Talas Region	41.5089	74.7241	42.4452	72.1431	Medievalis	2.MED	2.MED1	SAMN05017696	2	Asia	1980	41	0	42.4452	72.1431	Pectinoctenus nemorosus	Non-Human	Siphonaptera
GCA_003086095.1_ASM308609v1_genomic	M-1524	1993	-28	Kazakhstan	Shymkent	47.2286	65.2093	42.3147	69.5883	Medievalis	2.MED	2.MED1	SAMN05017693	2	Asia	1993	28	0	42.3147	69.5883	Rhombomys opimus	Non-Human	Rodentia
GCA_003086115.1_ASM308611v1_genomic	A-1920	1988	-33	Kazakhstan	Almaty Region	47.2286	65.2093	45.2352	77.2742	Medievalis	2.MED	2.MED1	SAMN05017652	2	Asia	1988	33	0	45.2352	77.2742	Rhombomys opimus	Non-Human	Rodentia
GCA_003086075.1_ASM308607v1_genomic	A-1825	1983	-38	Uzbekistan	Navoiy Region	41.3237	63.9528	42	64	Medievalis	2.MED	2.MED1	SAMN05017610	2	Asia	1983	38	0	42	64	Rhombomys opimus	Non-Human	Rodentia
GCA_003086035.1_ASM308603v1_genomic	2751-55	2012	-9	Russia	Altai Republic	64.6863	97.7453	50.7114	86.8572	Altaica	0.PE	0.PE4a	SAMN05017606	0	Europe	2012	9	0	50.7114	86.8572	Ochotona pallasi	Non-Human	Lagomorpha
GCA_001693595.1_ASM169359v1_genomic	Cadman	2016	-5	United States of America	New Mexico	39.7837	-100.446	34.5708	-105.993	Orientalis	1.ORI	1.ORI1	SAMN05282282	1	North America	2016	5	0	34.5708	-105.993	Homo sapiens	Human	Human
GCA_003085855.1_ASM308585v1_genomic	M-1773	2002	-19	Russia	Astrakhan Oblast	64.6863	97.7453	47.1878	47.6089	Medievalis	2.MED	2.MED1	SAMN05017702	2	Europe	2002	19	0	47.1878	47.6089	Meriones meridianus	Non-Human	Rodentia
GCA_000835005.1_ASM83500v1_genomic	Nairobi	1985	-36	Kenya	Nairobi	1.44197	38.4314	-1.30317	36.8261	Antiqua	1.ANT	1.ANT1	SAMN03256395	1	Africa	1985	36	0	-1.30317	36.8261		NA	NA
GCA_001559935.1_ASM155993v1_genomic	KM918	1989	-32	Russia	Kabardino-Balkaria	64.6863	97.7453	43.4428	43.4205	Medievalis	2.MED	2.MED1	SAMN04331740	2	Europe	1989	32	0	43.4428	43.4205	Ctenophthalmus orientalis	Non-Human	Siphonaptera
GCA_001509855.1_ASM150985v1_genomic	Yp2126	2011	-10	United States of America	Arizona	39.7837	-100.446	34.3953	-111.763	Orientalis	1.ORI	1.ORI1	SAMN04012736	1	North America	2011	10	0	34.3953	-111.763		NA	NA
GCA_001509865.1_ASM150986v1_genomic	Yp1945	2009	-12	United States of America	Texas	39.7837	-100.446	31.816	-99.5121	Orientalis	1.ORI	1.ORI1	SAMN04012733	1	North America	2009	12	0	31.816	-99.5121	Flea	Non-Human	Siphonaptera
GCA_001617815.1_Yersinia_pestis_M-1453_genomic	M-1453	1991	-30	Kazakhstan	Atyrau	47.2286	65.2093	47.6606	50.8062	Medievalis	2.MED	2.MED1	SAMN04376922	2	Asia	1991	30	0	47.6606	50.8062	Rhombomys opimus	Non-Human	Rodentia
GCA_001617805.1_Yersinia_pestis_173_genomic	173	1978	-43	Kazakhstan	Mangystau Region	47.2286	65.2093	43.7362	53.1681	Medievalis	2.MED	2.MED1	SAMN04376919	2	Asia	1978	43	0	43.7362	53.1681	Rhombomys opimus	Non-Human	Rodentia
GCA_001617785.1_Yersinia_pestis_M-549_genomic	M-549	1977	-44	Turkmenistan	Balkan	39.3764	59.3925	39.9354	54.912	Medievalis	2.MED	2.MED1	SAMN04376917	2	Asia	1977	44	0	39.9354	54.912	Rhombomys opimus	Non-Human	Rodentia
GCA_001617715.1_Yersinia_pestis_M-519_genomic	M-519	1967	-54	Turkmenistan	Balkan	39.3764	59.3925	39.9354	54.912	Medievalis	2.MED	2.MED1	SAMN04376048	2	Asia	1967	54	0	39.9354	54.912	Rhombomys opimus	Non-Human	Rodentia
GCA_001617735.1_Yersinia_pestis_M-1763_genomic	M-1763	2002	-19	Russia	Astrakhan Oblast	64.6863	97.7453	47.1878	47.6089	Medievalis	2.MED	2.MED1	SAMN04376042	2	Europe	2002	19	0	47.1878	47.6089	Nosopsyllus laeviceps	Non-Human	Siphonaptera
GCA_001613895.1_ASM161389v1_genomic	KM-816	1990	-31	Turkmenistan	Balkan	39.3764	59.3925	39.9354	54.912	Medievalis	2.MED	2.MED1	SAMN04364500	2	Asia	1990	31	0	39.9354	54.912	Rhombomys opimus	Non-Human	Rodentia
GCA_001613885.1_ASM161388v1_genomic	M-978	1990	-31	Russia	Republic of Kalmykia	64.6863	97.7453	46.9017	45.2492	Medievalis	2.MED	2.MED1	SAMN04364306	2	Europe	1990	31	0	46.9017	45.2492	Spermophilus pygmaeus	Non-Human	Rodentia
GCA_001613865.1_ASM161386v1_genomic	1116-D	1971	-50	Russia	Ingushetia	64.6863	97.7453	43.1655	44.9797	Medievalis	2.MED	2.MED1	SAMN04364301	2	Europe	1971	50	0	43.1655	44.9797	Spermophilus pygmaeus	Non-Human	Rodentia
GCA_001601285.1_ASM160128v1_genomic	I-1996	1970	-51	Russia	Zabaykalsky Krai	64.6863	97.7453	52.2485	115.956	Antiqua	2.ANT	2.ANT3	SAMN04357319	2	Europe	1970	51	0	52.2485	115.956	Spermophilus dauricus	Non-Human	Rodentia
GCA_001601735.1_ASM160173v1_genomic	A-1815	1980	-41	Kyrgyzstan	Talas Region	41.5089	74.7241	42.4452	72.1431	Talassica	0.PE	0.PE4t	SAMN04337145	0	Asia	1980	41	0	42.4452	72.1431	Callopsylla caspia	Non-Human	Siphonaptera
GCA_001601675.1_ASM160167v1_genomic	C-741	1999	-22	Russia	Republic of Dagestan	64.6863	97.7453	43.0883	47.1499	Caucasica	0.PE	0.PE2	SAMN04336076	0	Europe	1999	22	0	43.0883	47.1499	Megabothris turbidus	Non-Human	Siphonaptera
GCA_001595585.1_ASM159558v1_genomic	M-1864	2009	-12	Russia	Republic of Kalmykia	64.6863	97.7453	46.9017	45.2492	Medievalis	2.MED	2.MED1	SAMN04329024	2	Europe	2009	12	0	46.9017	45.2492	Meriones meridianus	Non-Human	Rodentia
GCA_000834755.1_ASM83475v1_genomic	A1122	1939	-82	United States of America	California	39.7837	-100.446	36.7015	-118.756	Orientalis	1.ORI	1.ORI1	SAMN03074123	1	North America	1939	82	0	36.7015	-118.756	Spermophilus beecheyi	Non-Human	Rodentia
GCA_000834905.1_ASM83490v1_genomic	Java9	1957	-64	Indonesia	Central Java	-2.48338	117.89	-7.30324	110.004	Orientalis	1.ORI	1.ORI1	SAMN03216587	1	Asia	1957	64	0	-7.30324	110.004	Rattus rattus diardi	Non-Human	Rodentia
GCA_000970105.1_ASM97010v1_genomic	KIM 5	2007	-14	Iran	Kurdistan	32.6475	54.5644	35.6728	47.0124	Medievalis	2.MED	2.MED1	SAMN03160723	2	Asia	2007	14	0	35.6728	47.0124	Homo sapiens	Human	Human
GCA_001188735.1_ASM118873v1_genomic	1045	[1961:1976]	[-60:-45]	Azerbaijan	Baku	40.3936	47.7873	40.3754	49.8327	Medievalis	2.MED	2.MED1	SAMN03943674	2	Asia	1968.5	52.5	7.5	40.3754	49.8327		NA	NA
GCA_001188795.1_ASM118879v1_genomic	3067	[1966:1997]	[-55:-24]	Georgia	Samtskhe-Javakheti	41.681	44.0287	41.5265	43.247	Caucasica	0.PE	0.PE2	SAMN03943655	0	Asia	1981.5	39.5	15.5	41.5265	43.247		NA	NA
GCA_001188775.1_ASM118877v1_genomic	3770	[1966:1997]	[-55:-24]	Georgia	Samtskhe-Javakheti	41.681	44.0287	41.5265	43.247	Caucasica	0.PE	0.PE2	SAMN03943654	0	Asia	1981.5	39.5	15.5	41.5265	43.247		NA	NA
GCA_001188755.1_ASM118875v1_genomic	8787	1992	-29	Georgia	Samtskhe-Javakheti	41.681	44.0287	41.5265	43.247	Caucasica	0.PE	0.PE2	SAMN03943569	0	Asia	1992	29	0	41.5265	43.247		NA	NA
GCA_001188325.1_YPY_1_genomic	14735	[1961:1976]	[-60:-45]	Georgia	Samtskhe-Javakheti	41.681	44.0287	41.5265	43.247	Caucasica	0.PE	0.PE2	SAMN03943539	0	Asia	1968.5	52.5	7.5	41.5265	43.247		NA	NA
GCA_001188335.1_DYA_1_genomic	G1670	[1950:2000]	[-71:-21]	Georgia	Samtskhe-Javakheti	41.681	44.0287	41.5265	43.247	Caucasica	0.PE	0.PE2	SAMN03943538	0	Asia	1975	46	25	41.5265	43.247		NA	NA
GCA_001188815.1_ASM118881v1_genomic	2944	1975	-46	Russia	Kabardino-Balkaria	64.6863	97.7453	43.4428	43.4205	Medievalis	2.MED	2.MED1	SAMN03941711	2	Europe	1975	46	0	43.4428	43.4205		NA	NA
GCA_001261975.1_YPW_8_IHQD_genomic	KIM 10v	[1968:2015]	[-53:-6]	Iran	Kurdistan	32.6475	54.5644	35.6728	47.0124	Medievalis	2.MED	2.MED1	SAMN03817042	2	Asia	1991.5	29.5	23.5	35.6728	47.0124	Homo sapiens	Human	Human
GCA_001261985.1_YPW_3_IHQD_genomic	EV76D	[1926:2015]	[-95:-6]	Madagascar	NA	-18.925	46.4416	NA	NA	Orientalis	1.ORI	1.ORI3	SAMN03816156	1	Africa	1970.5	50.5	44.5	-18.925	46.4416	Vaccine	NA	NA
GCA_001188935.1_ASM118893v1_genomic	1413	[1966:1997]	[-55:-24]	Georgia	Samtskhe-Javakheti	41.681	44.0287	41.5265	43.247	Caucasica	0.PE	0.PE2	SAMN03783058	0	Asia	1981.5	39.5	15.5	41.5265	43.247		NA	NA
GCA_001188715.1_ASM118871v1_genomic	1522	[1961:1976]	[-60:-45]	Armenia	Shirak Province	40.7696	44.6737	40.8294	43.8276	Caucasica	0.PE	0.PE2	SAMN03783057	0	Asia	1968.5	52.5	7.5	40.8294	43.8276		NA	NA
GCA_001188695.1_ASM118869v1_genomic	1412	[1966:1997]	[-55:-24]	Georgia	Samtskhe-Javakheti	41.681	44.0287	41.5265	43.247	Caucasica	0.PE	0.PE2	SAMN03782999	0	Asia	1981.5	39.5	15.5	41.5265	43.247		NA	NA
GCA_000006645.1_ASM664v1_genomic	KIM 10+	1968	-53	Iran	Kurdistan	32.6475	54.5644	35.6728	47.0124	Medievalis	2.MED	2.MED1	SAMN02604093	2	Asia	1968	53	0	35.6728	47.0124	Homo sapiens	Human	Human
GCA_000022845.1_ASM2284v1_genomic	Z176003	1976	-45	China	Tibet	35.0001	105	29.8556	90.875	Antiqua	1.IN	1.IN2	SAMN02603873	1	Asia	1976	45	0	29.8556	90.875	Marmota himalayana	Non-Human	Rodentia
GCA_000022825.1_ASM2282v1_genomic	D182038	1982	-39	China	Yunnan	35.0001	105	25	102	Antiqua	1.IN	1.IN3	SAMN02603872	1	Asia	1982	39	0	25	102	Apodemus chevrieri	Non-Human	Rodentia
GCA_000022805.1_ASM2280v1_genomic	D106004	2006	-15	China	Yunnan	35.0001	105	25	102	Antiqua	1.IN	1.IN3	SAMN02603871	1	Asia	2006	15	0	25	102	Apodemus chevrieri	Non-Human	Rodentia
GCA_000007885.1_ASM788v1_genomic	91001	1970	-51	China	Inner Mongolia	35.0001	105	43.2443	114.325	Microtus	0.PE	0.PE4m	SAMN02602970	0	Asia	1970	51	0	43.2443	114.325	Microtus brandti	Non-Human	Rodentia
GCA_000013825.1_ASM1382v1_genomic	Antiqua	1965	-56	Democratic Republic of the Congo	NA	-2.98143	23.8223	NA	NA	Antiqua	1.ANT	1.ANT1	SAMN02598369	1	Africa	1965	56	0	-2.98143	23.8223	Homo sapiens	Human	Human
GCA_000475155.2_YP24H_v2_genomic	24H	1998	-23	India	Tamil Nadu	22.3511	78.6677	10.9094	78.3665	Orientalis	1.ORI	1.ORI1	SAMN02470618	1	Asia	1998	23	0	10.9094	78.3665	Tatera indica	Non-Human	Rodentia
GCA_000475115.2_YP113_v2_genomic	113	1994	-27	India	Gujarat	22.3511	78.6677	22.385	71.7453	Orientalis	1.ORI	1.ORI3	SAMN02470617	1	Asia	1994	27	0	22.385	71.7453	Rattus rattus	Non-Human	Rodentia
GCA_000475095.2_YP009_v2_genomic	9	1994	-27	India	Gujarat	22.3511	78.6677	22.385	71.7453	Orientalis	1.ORI	1.ORI3	SAMN02470616	1	Asia	1994	27	0	22.385	71.7453	Homo sapiens	Human	Human
GCA_000475135.2_YPS03_v2_genomic	S3	2002	-19	India	Himachal Pradesh	22.3511	78.6677	31.8168	77.3493	Antiqua	2.ANT	2.ANT1	SAMN02470613	2	Asia	2002	19	0	31.8168	77.3493	Homo sapiens	Human	Human
GCA_000705315.1_EDB10_058v1_genomic	EBD10-058	2010	-11	Canada	Saskatchewan	61.0667	-107.992	55.5321	-106.141	Orientalis	1.ORI	1.ORI1	SAMN02207408	1	North America	2010	11	0	55.5321	-106.141	Cynomys ludovicianus	Non-Human	Rodentia
GCA_000324805.2_EV76-CN_genomic	EV76-CN	1926	-95	China	Gansu	35.0001	105	38	102	Orientalis	1.ORI	1.ORI3	SAMN02403074	1	Asia	1926	95	0	38	102	Homo sapiens	Human	Human
GCA_000182705.1_ASM18270v1_genomic	KIM D27	[1968:1998]	[-53:-23]	Iran	Kurdistan	32.6475	54.5644	35.6728	47.0124	Medievalis	2.MED	2.MED1	SAMN02404405	2	Asia	1983	38	15	35.6728	47.0124	Homo sapiens	Human	Human
GCA_000834885.1_ASM83488v1_genomic	Nicholisk 41	2008	-13	China	Heilongjiang	35.0001	105	48	128	Antiqua	2.ANT	2.ANT3	SAMN03216612	2	Asia	2008	13	0	48	128		NA	NA
GCA_000269245.1_ASM26924v1_genomic	PY-113	2010	-11	Peru	La Libertad	-6.86997	-75.0459	-8	-78.5	Orientalis	1.ORI	1.ORI1	SAMN02141506	1	South America	2010	11	0	-8	-78.5	Homo sapiens	Human	Human
GCA_000269465.1_ASM26946v1_genomic	PY-101	2010	-11	Peru	La Libertad	-6.86997	-75.0459	-8	-78.5	Orientalis	1.ORI	1.ORI1	SAMN02141503	1	South America	2010	11	0	-8	-78.5	Homo sapiens	Human	Human
GCA_000269165.1_ASM26916v1_genomic	PY-98	2010	-11	Peru	La Libertad	-6.86997	-75.0459	-8	-78.5	Orientalis	1.ORI	1.ORI1	SAMN02141500	1	South America	2010	11	0	-8	-78.5	Homo sapiens	Human	Human
GCA_000268705.1_ASM26870v1_genomic	PY-32	2010	-11	Peru	La Libertad	-6.86997	-75.0459	-8	-78.5	Orientalis	1.ORI	1.ORI1	SAMN02141467	1	South America	2010	11	0	-8	-78.5	Homo sapiens	Human	Human
GCA_000268505.1_ASM26850v1_genomic	PY-16	2009	-12	Peru	La Libertad	-6.86997	-75.0459	-8	-78.5	Orientalis	1.ORI	1.ORI1	SAMN02141463	1	South America	2009	12	0	-8	-78.5	Homo sapiens	Human	Human
GCA_000268645.1_ASM26864v1_genomic	PY-15	2009	-12	Peru	La Libertad	-6.86997	-75.0459	-8	-78.5	Orientalis	1.ORI	1.ORI1	SAMN02141462	1	South America	2009	12	0	-8	-78.5	Homo sapiens	Human	Human
GCA_000268465.1_ASM26846v1_genomic	PY-13	2008	-13	Peru	Cajamarca	-6.86997	-75.0459	-6.25	-78.8333	Orientalis	1.ORI	1.ORI1	SAMN02141460	1	South America	2008	13	0	-6.25	-78.8333	Homo sapiens	Human	Human
GCA_000268625.1_ASM26862v1_genomic	PY-12	2008	-13	Peru	Cajamarca	-6.86997	-75.0459	-6.25	-78.8333	Orientalis	1.ORI	1.ORI1	SAMN02141459	1	South America	2008	13	0	-6.25	-78.8333	Homo sapiens	Human	Human
GCA_000268605.1_ASM26860v1_genomic	PY-11	2007	-14	Peru	Cajamarca	-6.86997	-75.0459	-6.25	-78.8333	Orientalis	1.ORI	1.ORI1	SAMN02141458	1	South America	2007	14	0	-6.25	-78.8333	Homo sapiens	Human	Human
GCA_000268445.1_ASM26844v1_genomic	PY-10	2006	-15	Peru	Cajamarca	-6.86997	-75.0459	-6.25	-78.8333	Orientalis	1.ORI	1.ORI1	SAMN02141457	1	South America	2006	15	0	-6.25	-78.8333	Homo sapiens	Human	Human
GCA_000268425.1_ASM26842v1_genomic	PY-09	2006	-15	Peru	Cajamarca	-6.86997	-75.0459	-6.25	-78.8333	Orientalis	1.ORI	1.ORI1	SAMN02141456	1	South America	2006	15	0	-6.25	-78.8333	Homo sapiens	Human	Human
GCA_000268405.1_ASM26840v1_genomic	PY-08	2006	-15	Peru	Cajamarca	-6.86997	-75.0459	-6.25	-78.8333	Orientalis	1.ORI	1.ORI1	SAMN02141455	1	South America	2006	15	0	-6.25	-78.8333	Homo sapiens	Human	Human
GCA_001188675.1_ASM118867v1_genomic	790	[1961:1976]	[-60:-45]	Kyrgyzstan	NA	41.5089	74.7241	NA	NA	Antiqua	0.ANT	0.ANT3	SAMN02769799	0	Asia	1968.5	52.5	7.5	41.5089	74.7241		NA	NA
GCA_000590535.1_EV_NIIEG_genomic	EV NIIEG	1941	-80	Russia	Kirov Oblast	64.6863	97.7453	57.9666	49.4075	Orientalis	1.ORI	1.ORI3	SAMN02598688	1	Europe	1941	80	0	57.9666	49.4075	Vaccine	NA	NA
GCA_000590535.2_ASM59053v2_genomic	EV NIIEG	1941	-80	Russia	Kirov Oblast	64.6863	97.7453	57.9666	49.4075	Orientalis	1.ORI	1.ORI3	SAMN02598688	1	Europe	1941	80	0	57.9666	49.4075	Vaccine	NA	NA
GCA_000311885.1_ASM31188v1_genomic	INS	2010	-11	Peru	La Libertad	-6.86997	-75.0459	-8	-78.5	Orientalis	1.ORI	1.ORI1	SAMN02403946	1	South America	2010	11	0	-8	-78.5	Homo sapiens	Human	Human
GCA_000255855.1_ASM25585v1_genomic	AS200902147	2009	-12	United States of America	New Mexico	39.7837	-100.446	34.5708	-105.993	Orientalis	1.ORI	1.ORI1	SAMN01831187	1	North America	2009	12	0	34.5708	-105.993	Cynomys gunnisoni	Non-Human	Rodentia
GCA_000255835.1_ASM25583v1_genomic	BA200902009	2009	-12	United States of America	New Mexico	39.7837	-100.446	34.5708	-105.993	Orientalis	1.ORI	1.ORI1	SAMN01831186	1	North America	2009	12	0	34.5708	-105.993	Homo sapiens	Human	Human
GCA_000255815.1_ASM25581v1_genomic	BA200901990	2009	-12	United States of America	New Mexico	39.7837	-100.446	34.5708	-105.993	Orientalis	1.ORI	1.ORI1	SAMN01831185	1	North America	2009	12	0	34.5708	-105.993	Homo sapiens	Human	Human
GCA_000255735.1_ASM25573v1_genomic	BA200901799	2009	-12	United States of America	New Mexico	39.7837	-100.446	34.5708	-105.993	Orientalis	1.ORI	1.ORI1	SAMN01831184	1	North America	2009	12	0	34.5708	-105.993	Homo sapiens	Human	Human
GCA_000255795.1_ASM25579v1_genomic	BA200901703	2009	-12	United States of America	New Mexico	39.7837	-100.446	34.5708	-105.993	Orientalis	1.ORI	1.ORI1	SAMN01831183	1	North America	2009	12	0	34.5708	-105.993	Homo sapiens	Human	Human
GCA_000255755.1_ASM25575v1_genomic	AS200901539	2009	-12	United States of America	Nevada	39.7837	-100.446	39.5159	-116.854	Orientalis	1.ORI	1.ORI1	SAMN01831182	1	North America	2009	12	0	39.5159	-116.854	Cynomys gunnisoni	Non-Human	Rodentia
GCA_000255895.1_ASM25589v1_genomic	AS200901509	2009	-12	United States of America	New Mexico	39.7837	-100.446	34.5708	-105.993	Orientalis	1.ORI	1.ORI1	SAMN01831181	1	North America	2009	12	0	34.5708	-105.993	Cynomys gunnisoni	Non-Human	Rodentia
GCA_000255875.1_ASM25587v1_genomic	AS200901434	2009	-12	United States of America	New Mexico	39.7837	-100.446	34.5708	-105.993	Orientalis	1.ORI	1.ORI1	SAMN01831180	1	North America	2009	12	0	34.5708	-105.993	Sylvilagus audobonii	Non-Human	Lagomorpha
GCA_000255775.1_ASM25577v1_genomic	AS200901156	2009	-12	United States of America	New Mexico	39.7837	-100.446	34.5708	-105.993	Orientalis	1.ORI	1.ORI1	SAMN01831179	1	North America	2009	12	0	34.5708	-105.993	Felis catus	Non-Human	Carnivora
GCA_000182485.1_ASM18248v1_genomic	Nepal516	1967	-54	Nepal	Gandaki Pradesh	28.1084	84.0917	28.3841	84.0363	Antiqua	2.ANT	2.ANT1	SAMN02403941	2	Asia	1967	54	0	28.3841	84.0363	Homo sapiens	Human	Human
GCA_000181455.2_ASM18145v2_genomic	CA88-4125	1988	-33	United States of America	California	39.7837	-100.446	36.7015	-118.756	Orientalis	1.ORI	1.ORI1	SAMN02403940	1	North America	1988	33	0	36.7015	-118.756	Homo sapiens	Human	Human
GCA_000325485.1_ASM32548v1_genomic	YN663	1982	-39	China	Yunnan	35.0001	105	25	102	Orientalis	1.ORI	1.ORI2	SAMN02403108	1	Asia	1982	39	0	25	102	Xenopsylla cneopis roths	Non-Human	Siphonaptera
GCA_000325465.1_ASM32546v1_genomic	YN472	1957	-64	China	Yunnan	35.0001	105	25	102	Antiqua	1.IN	1.IN3	SAMN02403107	1	Asia	1957	64	0	25	102	Neopsyllini specialis	Non-Human	Siphonaptera
GCA_000325445.1_ASM32544v1_genomic	YN2588	2000	-21	China	Guangxi Zhuang	35.0001	105	24	109	Orientalis	1.ORI	1.ORI2	SAMN02403106	1	Asia	2000	21	0	24	109	Rattus flavipectus	Non-Human	Rodentia
GCA_000325425.1_ASM32542v1_genomic	YN2551	2002	-19	China	Yunnan	35.0001	105	25	102	Orientalis	1.ORI	1.ORI2	SAMN02403105	1	Asia	2002	19	0	25	102	Rattus flavipectus	Non-Human	Rodentia
GCA_000325405.1_ASM32540v1_genomic	YN2179	1995	-26	Myanmar	NA	17.175	96	NA	NA	Orientalis	1.ORI	1.ORI2	SAMN02403104	1	Asia	1995	26	0	17.175	96	Rattus flavipectus	Non-Human	Rodentia
GCA_000325385.1_ASM32538v1_genomic	YN1683	1977	-44	China	Yunnan	35.0001	105	25	102	Antiqua	1.IN	1.IN3	SAMN02403103	1	Asia	1977	44	0	25	102	Apodemus speciosus	Non-Human	Rodentia
GCA_000325365.1_ASM32536v1_genomic	YN1065	1954	-67	China	Yunnan	35.0001	105	25	102	Antiqua	1.IN	1.IN3	SAMN02403102	1	Asia	1954	67	0	25	102	Stenischia humilis	Non-Human	Siphonaptera
GCA_000325345.1_ASM32534v1_genomic	SHAN12	2006	-15	China	Shaanxi	35.0001	105	35.8894	109.136	Medievalis	2.MED	2.MED3	SAMN02403101	2	Asia	2006	15	0	35.8894	109.136	Meriones unguiculatus	Non-Human	Rodentia
GCA_000325325.1_ASM32532v1_genomic	SHAN11	2006	-15	China	Shaanxi	35.0001	105	35.8894	109.136	Medievalis	2.MED	2.MED3	SAMN02403100	2	Asia	2006	15	0	35.8894	109.136	Nosopsyllus laeviceps kuzenkovi	Non-Human	Siphonaptera
GCA_000325305.1_ASM32530v1_genomic	MGJZ9	1998	-23	Mongolia	Govi-Altai	46.825	103.85	45.3463	95.9326	Antiqua	3.ANT	3.ANT2	SAMN02403099	3	Asia	1998	23	0	45.3463	95.9326	Orip silantiwii	Non-Human	Siphonaptera
GCA_000325285.1_ASM32528v1_genomic	MGJZ7	1997	-24	Mongolia	Dornogovi	46.825	103.85	44.418	109.778	Antiqua	3.ANT	3.ANT2	SAMN02403098	3	Asia	1997	24	0	44.418	109.778	Meriones meridianus	Non-Human	Rodentia
GCA_000325265.1_ASM32526v1_genomic	MGJZ6	1997	-24	Mongolia	Dornogovi	46.825	103.85	44.418	109.778	Antiqua	3.ANT	3.ANT2	SAMN02403097	3	Asia	1997	24	0	44.418	109.778	Meriones meridianus	Non-Human	Rodentia
GCA_000325245.1_ASM32524v1_genomic	MGJZ3	1980	-41	Mongolia	Govi-Altai	46.825	103.85	45.3463	95.9326	Antiqua	3.ANT	3.ANT2	SAMN02403096	3	Asia	1980	41	0	45.3463	95.9326	Marmota sibirica	Non-Human	Rodentia
GCA_000325225.1_ASM32522v1_genomic	MGJZ12	2002	-19	Mongolia	Bayan-├ûlgii	46.825	103.85	48.547	89.8549	Antiqua	4.ANT	4.ANT1	SAMN02403095	4	Asia	2002	19	0	48.547	89.8549	Marmota sibirica	Non-Human	Rodentia
GCA_000325205.1_ASM32520v1_genomic	MGJZ11	2000	-21	Mongolia	Bayan-├ûlgii	46.825	103.85	48.547	89.8549	Antiqua	3.ANT	3.ANT2	SAMN02403094	3	Asia	2000	21	0	48.547	89.8549	Marmota sibirica	Non-Human	Rodentia
GCA_000325185.1_ASM32518v1_genomic	M0000002	2001	-20	China	Qinghai	35.0001	105	35.4071	95.9521	Microtus	0.PE	0.PE4m	SAMN02403093	0	Asia	2001	20	0	35.4071	95.9521	Microtus fuscus	Non-Human	Rodentia
GCA_000325165.1_ASM32516v1_genomic	K21985002	1985	-36	China	Xinjiang	35.0001	105	42.4805	85.4633	Antiqua	1.IN	1.IN1	SAMN02403092	1	Asia	1985	36	0	42.4805	85.4633	Marmota himalayana	Non-Human	Rodentia
GCA_000325125.1_ASM32512v1_genomic	J1978002	1978	-43	China	Ningxia	35.0001	105	37	106	Medievalis	2.MED	2.MED3	SAMN02403090	2	Asia	1978	43	0	37	106	Spermophilus alaschanicus	Non-Human	Rodentia
GCA_000325105.1_ASM32510v1_genomic	J1963002	1963	-58	China	Gansu	35.0001	105	38	102	Medievalis	2.MED	2.MED3	SAMN02403089	2	Asia	1963	58	0	38	102	Citellophilus tesquorum sungaris	Non-Human	Siphonaptera
GCA_000325085.1_ASM32508v1_genomic	I2001001	2001	-20	China	Shaanxi	35.0001	105	35.8894	109.136	Medievalis	2.MED	2.MED3	SAMN02403088	2	Asia	2001	20	0	35.8894	109.136	Meriones unguiculatus	Non-Human	Rodentia
GCA_000325065.1_ASM32506v1_genomic	I1994006	1994	-27	China	Hebei	35.0001	105	39	116	Medievalis	2.MED	2.MED3	SAMN02403087	2	Asia	1994	27	0	39	116	Citellophilus tesquorum sungaris	Non-Human	Siphonaptera
GCA_000325045.1_ASM32504v1_genomic	I1991001	1991	-30	China	Inner Mongolia	35.0001	105	43.2443	114.325	Medievalis	2.MED	2.MED3	SAMN02403086	2	Asia	1991	30	0	43.2443	114.325	Meriones unguiculatus	Non-Human	Rodentia
GCA_000325025.1_ASM32502v1_genomic	I1970005	1970	-51	China	Inner Mongolia	35.0001	105	43.2443	114.325	Medievalis	2.MED	2.MED3	SAMN02403085	2	Asia	1970	51	0	43.2443	114.325	Meriones unguiculatus	Non-Human	Rodentia
GCA_000325005.1_ASM32500v1_genomic	I1969003	1969	-52	China	Ningxia	35.0001	105	37	106	Medievalis	2.MED	2.MED3	SAMN02403084	2	Asia	1969	52	0	37	106	Meriones unguiculatus	Non-Human	Rodentia
GCA_000324985.1_ASM32498v1_genomic	I160001	1987	-34	China	Xinjiang	35.0001	105	42.4805	85.4633	Medievalis	2.MED	2.MED2	SAMN02403083	2	Asia	1987	34	0	42.4805	85.4633	Marmota himalayana	Non-Human	Rodentia
GCA_000324965.1_ASM32496v1_genomic	H1959004	1959	-62	China	Jilin	35.0001	105	42.9995	125.982	Antiqua	2.ANT	2.ANT3	SAMN02403082	2	Asia	1959	62	0	42.9995	125.982	Rattus norvegicus	Non-Human	Rodentia
GCA_000324945.1_ASM32494v1_genomic	H1958004	1958	-63	China	Jilin	35.0001	105	42.9995	125.982	Medievalis	2.MED	2.MED3	SAMN02403081	2	Asia	1958	63	0	42.9995	125.982	Spermophilus dauricus	Non-Human	Rodentia
GCA_000324925.1_ASM32492v1_genomic	G8786	[1950:2000]	[-71:-21]	Georgia	Samtskhe-Javakheti	41.681	44.0287	41.5265	43.247	Caucasica	0.PE	0.PE2	SAMN02403080	0	Asia	1975	46	25	41.5265	43.247	Microtus arvalis	Non-Human	Rodentia
GCA_000324905.1_ASM32490v1_genomic	G1996010	1996	-25	China	Tibet	35.0001	105	29.8556	90.875	Antiqua	2.ANT	2.ANT2	SAMN02403079	2	Asia	1996	25	0	29.8556	90.875	Pseudois nayaur	Non-Human	Artiodactyla
GCA_000324885.1_ASM32488v1_genomic	G1996006	1996	-25	China	Tibet	35.0001	105	29.8556	90.875	Antiqua	2.ANT	2.ANT2	SAMN02403078	2	Asia	1996	25	0	29.8556	90.875	Homo sapiens	Human	Human
GCA_000324865.1_ASM32486v1_genomic	F1984001	1984	-37	China	Yunnan	35.0001	105	25	102	Orientalis	1.ORI	1.ORI2	SAMN02403077	1	Asia	1984	37	0	25	102	Rattus flavipectus	Non-Human	Rodentia
GCA_000324845.1_ASM32484v1_genomic	F1954001	1954	-67	China	Yunnan	35.0001	105	25	102	Antiqua	1.IN	1.IN3	SAMN02403076	1	Asia	1954	67	0	25	102	Rattus flavipectus	Non-Human	Rodentia
GCA_000324825.1_ASM32482v1_genomic	F1946001	1946	-75	China	Fujian	35.0001	105	26.545	117.843	Orientalis	1.ORI	1.ORI1	SAMN02403075	1	Asia	1946	75	0	26.545	117.843	Homo sapiens	Human	Human
GCA_000324765.1_ASM32476v1_genomic	E1977001	1977	-44	China	Yunnan	35.0001	105	25	102	Antiqua	1.IN	1.IN3	SAMN02403073	1	Asia	1977	44	0	25	102	Ctenophthalmus quadratus	Non-Human	Siphonaptera
GCA_000324745.1_ASM32474v1_genomic	D1991004	1991	-30	China	Qinghai	35.0001	105	35.4071	95.9521	Antiqua	1.IN	1.IN2	SAMN02403072	1	Asia	1991	30	0	35.4071	95.9521	Marmota himalayana	Non-Human	Rodentia
GCA_000324725.1_ASM32472v1_genomic	D1982001	1982	-39	China	Gansu	35.0001	105	38	102	Antiqua	1.IN	1.IN2	SAMN02403071	1	Asia	1982	39	0	38	102	Homo sapiens	Human	Human
GCA_000324705.1_ASM32470v1_genomic	D1964002	1964	-57	China	Qinghai	35.0001	105	35.4071	95.9521	Antiqua	1.IN	1.IN2	SAMN02403070	1	Asia	1964	57	0	35.4071	95.9521	Canis faliaris	Non-Human	Carnivora
GCA_000324685.1_ASM32468v1_genomic	D1964001	1964	-57	China	Qinghai	35.0001	105	35.4071	95.9521	Antiqua	1.IN	1.IN2	SAMN02403069	1	Asia	1964	57	0	35.4071	95.9521	Marmota himalayana	Non-Human	Rodentia
GCA_000324665.1_ASM32466v1_genomic	CMCCN010025	2000	-21	China	Se─ìu├ín	35.0001	105	30.5	102.5	Microtus	0.PE	0.PE4m	SAMN02403068	0	Asia	2000	21	0	30.5	102.5	Microtus fuscus	Non-Human	Rodentia
GCA_000324645.1_ASM32464v1_genomic	CMCCK110001	1991	-30	China	Yunnan	35.0001	105	25	102	Orientalis	1.ORI	1.ORI2	SAMN02403067	1	Asia	1991	30	0	25	102	Rattus flavipectus	Non-Human	Rodentia
GCA_000324625.1_ASM32462v1_genomic	CMCCK100001	1991	-30	China	Yunnan	35.0001	105	25	102	Orientalis	1.ORI	1.ORI2	SAMN02403066	1	Asia	1991	30	0	25	102	Rattus flavipectus	Non-Human	Rodentia
GCA_000324605.1_ASM32460v1_genomic	CMCC99103	1970	-51	China	Inner Mongolia	35.0001	105	43.2443	114.325	Medievalis	2.MED	2.MED3	SAMN02403065	2	Asia	1970	51	0	43.2443	114.325	Meriones unguiculatus	Non-Human	Rodentia
GCA_000324585.1_ASM32458v1_genomic	CMCC96007	1989	-32	China	Inner Mongolia	35.0001	105	43.2443	114.325	Antiqua	2.ANT	2.ANT3	SAMN02403064	2	Asia	1989	32	0	43.2443	114.325	Meles meles	Non-Human	Carnivora
GCA_000324565.1_ASM32456v1_genomic	CMCC96001	1957	-64	China	Inner Mongolia	35.0001	105	43.2443	114.325	Antiqua	2.ANT	2.ANT3	SAMN02403063	2	Asia	1957	64	0	43.2443	114.325	Vulpes vulpes	Non-Human	Carnivora
GCA_000324545.1_ASM32454v1_genomic	CMCC95001	1970	-51	China	Inner Mongolia	35.0001	105	43.2443	114.325	Antiqua	2.ANT	2.ANT3	SAMN02403062	2	Asia	1970	51	0	43.2443	114.325	Spermophilus dauricus	Non-Human	Rodentia
GCA_000324525.1_ASM32452v1_genomic	CMCC93014	1970	-51	China	Inner Mongolia	35.0001	105	43.2443	114.325	Microtus	0.PE	0.PE4m	SAMN02403061	0	Asia	1970	51	0	43.2443	114.325	Microtus brandti	Non-Human	Rodentia
GCA_000324505.1_ASM32450v1_genomic	CMCC92010	1971	-50	China	Inner Mongolia	35.0001	105	43.2443	114.325	Antiqua	2.ANT	2.ANT3	SAMN02403060	2	Asia	1971	50	0	43.2443	114.325	Spermophilus dauricus	Non-Human	Rodentia
GCA_000324485.1_ASM32448v1_genomic	CMCC92004	1957	-64	China	Inner Mongolia	35.0001	105	43.2443	114.325	Medievalis	2.MED	2.MED3	SAMN02403059	2	Asia	1957	64	0	43.2443	114.325	Ophthalmopsylla kiritschenkoi	Non-Human	Siphonaptera
GCA_000324465.1_ASM32446v1_genomic	CMCC91090	1970	-51	China	Inner Mongolia	35.0001	105	43.2443	114.325	Microtus	0.PE	0.PE4m	SAMN02403058	0	Asia	1970	51	0	43.2443	114.325	Microtus brandti	Non-Human	Rodentia
GCA_000324445.1_ASM32444v1_genomic	CMCC90027	1970	-51	China	Inner Mongolia	35.0001	105	43.2443	114.325	Medievalis	2.MED	2.MED3	SAMN02403057	2	Asia	1970	51	0	43.2443	114.325	Meriones unguiculatus	Non-Human	Rodentia
GCA_000324425.1_ASM32442v1_genomic	CMCC87001	1982	-39	China	Yunnan	35.0001	105	25	102	Orientalis	1.ORI	1.ORI2	SAMN02403056	1	Asia	1982	39	0	25	102	Rattus flavipectus	Non-Human	Rodentia
GCA_000324405.1_ASM32440v1_genomic	CMCC84046	1984	-37	China	Yunnan	35.0001	105	25	102	Antiqua	1.IN	1.IN3	SAMN02403055	1	Asia	1984	37	0	25	102	Eothenomys miletus	Non-Human	Rodentia
GCA_000324385.1_ASM32438v1_genomic	CMCC84038	1982	-39	China	Yunnan	35.0001	105	25	102	Antiqua	1.IN	1.IN3	SAMN02403054	1	Asia	1982	39	0	25	102	Apodemus chevrieri	Non-Human	Rodentia
GCA_000324365.1_ASM32436v1_genomic	CMCC84033	1979	-42	China	Yunnan	35.0001	105	25	102	Antiqua	1.IN	1.IN3	SAMN02403053	1	Asia	1979	42	0	25	102	Eothenomys miletus	Non-Human	Rodentia
GCA_000324345.1_ASM32434v1_genomic	CMCC8211	1982	-39	China	Xinjiang	35.0001	105	42.4805	85.4633	Antiqua	0.ANT	0.ANT1	SAMN02403052	0	Asia	1982	39	0	42.4805	85.4633	Citellophilus tesquorum	Non-Human	Siphonaptera
GCA_000324325.1_ASM32432v1_genomic	CMCC71001	1961	-60	China	Gansu	35.0001	105	38	102	Antiqua	3.ANT	3.ANT1	SAMN02403051	3	Asia	1961	60	0	38	102	Marmota himalayana	Non-Human	Rodentia
GCA_000324305.1_ASM32430v1_genomic	CMCC67001	1959	-62	China	Inner Mongolia	35.0001	105	43.2443	114.325	Antiqua	2.ANT	2.ANT3	SAMN02403050	2	Asia	1959	62	0	43.2443	114.325	Homo sapiens	Human	Human
GCA_000324285.1_ASM32428v1_genomic	CMCC640047	1964	-57	China	Qinghai	35.0001	105	35.4071	95.9521	Antiqua	1.IN	1.IN2	SAMN02403049	1	Asia	1964	57	0	35.4071	95.9521	Homo sapiens	Human	Human
GCA_000324265.1_ASM32426v1_genomic	CMCC64001	1957	-64	China	Inner Mongolia	35.0001	105	43.2443	114.325	Antiqua	2.ANT	2.ANT3	SAMN02403048	2	Asia	1957	64	0	43.2443	114.325	Rhipicephalus sanguineus	Non-Human	Ixodida
GCA_000324245.1_ASM32424v1_genomic	CMCC51020	1954	-67	China	Jilin	35.0001	105	42.9995	125.982	Antiqua	2.ANT	2.ANT3	SAMN02403047	2	Asia	1954	67	0	42.9995	125.982	Rattus norvegicus	Non-Human	Rodentia
GCA_000324225.1_ASM32422v1_genomic	CMCC49003	1976	-45	China	Xinjiang	35.0001	105	42.4805	85.4633	Antiqua	0.ANT	0.ANT1	SAMN02403046	0	Asia	1976	45	0	42.4805	85.4633	Citellus undulatus	Non-Human	Rodentia
GCA_000324205.1_ASM32420v1_genomic	CMCC43032	1980	-41	China	Xinjiang	35.0001	105	42.4805	85.4633	Antiqua	0.ANT	0.ANT1	SAMN02403045	0	Asia	1980	41	0	42.4805	85.4633	Oropsylla silantiewi	Non-Human	Siphonaptera
GCA_000324185.1_ASM32418v1_genomic	CMCC42007	1967	-54	China	Xinjiang	35.0001	105	42.4805	85.4633	Antiqua	0.ANT	0.ANT1	SAMN02403044	0	Asia	1967	54	0	42.4805	85.4633	Marmota baibacina	Non-Human	Rodentia
GCA_000324165.1_ASM32416v1_genomic	CMCC38001	1979	-42	China	Xinjiang	35.0001	105	42.4805	85.4633	Antiqua	0.ANT	0.ANT3	SAMN02403043	0	Asia	1979	42	0	42.4805	85.4633	Marmota baibacina	Non-Human	Rodentia
GCA_000324145.1_ASM32414v1_genomic	CMCC348002	1998	-23	China	Tibet	35.0001	105	29.8556	90.875	Antiqua	2.ANT	2.ANT2	SAMN02403042	2	Asia	1998	23	0	29.8556	90.875	Marmota himalayana	Non-Human	Rodentia
GCA_000324125.1_ASM32412v1_genomic	CMCC347001	1996	-25	China	Tibet	35.0001	105	29.8556	90.875	Antiqua	2.ANT	2.ANT2	SAMN02403041	2	Asia	1996	25	0	29.8556	90.875	Marmota himalayana	Non-Human	Rodentia
GCA_000324105.1_ASM32410v1_genomic	CMCC31004	1990	-31	China	Tibet	35.0001	105	29.8556	90.875	Antiqua	1.IN	1.IN2	SAMN02403040	1	Asia	1990	31	0	29.8556	90.875	Marmota himalayana	Non-Human	Rodentia
GCA_000324085.1_ASM32408v1_genomic	CMCC27002	1991	-30	China	Qinghai	35.0001	105	35.4071	95.9521	Antiqua	1.IN	1.IN2	SAMN02403039	1	Asia	1991	30	0	35.4071	95.9521	Marmota himalayana	Non-Human	Rodentia
GCA_000324065.1_ASM32406v1_genomic	CMCC21106	2001	-20	China	Xinjiang	35.0001	105	42.4805	85.4633	Antiqua	0.ANT	0.ANT3	SAMN02403038	0	Asia	2001	20	0	42.4805	85.4633	Marmota baibacina	Non-Human	Rodentia
GCA_000324045.1_ASM32404v1_genomic	CMCC18019	2001	-20	China	Qinghai	35.0001	105	35.4071	95.9521	Microtus	0.PE	0.PE4m	SAMN02403037	0	Asia	2001	20	0	35.4071	95.9521	Microtus fuscus	Non-Human	Rodentia
GCA_000324025.1_ASM32402v1_genomic	CMCC125002	1964	-57	China	Ningxia	35.0001	105	37	106	Medievalis	2.MED	2.MED3	SAMN02403036	2	Asia	1964	57	0	37	106	Spermophilus alaschanicus	Non-Human	Rodentia
GCA_000324005.1_ASM32400v1_genomic	CMCC12003	1961	-60	China	Qinghai	35.0001	105	35.4071	95.9521	Medievalis	2.MED	2.MED3	SAMN02403035	2	Asia	1961	60	0	35.4071	95.9521	Marmota himalayana	Non-Human	Rodentia
GCA_000323985.1_ASM32398v1_genomic	CMCC114001	1952	-69	China	Fujian	35.0001	105	26.545	117.843	Orientalis	1.ORI	1.ORI1	SAMN02403034	1	Asia	1952	69	0	26.545	117.843	Mus musculus	Non-Human	Rodentia
GCA_000323965.1_ASM32396v1_genomic	CMCC11001	1954	-67	China	Qinghai	35.0001	105	35.4071	95.9521	Antiqua	1.IN	1.IN1	SAMN02403033	1	Asia	1954	67	0	35.4071	95.9521	Marmota himalayana	Non-Human	Rodentia
GCA_000323945.1_ASM32394v1_genomic	CMCC107004	2003	-18	China	Inner Mongolia	35.0001	105	43.2443	114.325	Medievalis	2.MED	2.MED3	SAMN02403032	2	Asia	2003	18	0	43.2443	114.325	Citellophilus tesquorum mongolicus	Non-Human	Siphonaptera
GCA_000323925.1_ASM32392v1_genomic	CMCC106002	1996	-25	China	Inner Mongolia	35.0001	105	43.2443	114.325	Antiqua	2.ANT	2.ANT3	SAMN02403031	2	Asia	1996	25	0	43.2443	114.325	Citellophilus tesquorum	Non-Human	Siphonaptera
GCA_000323905.1_ASM32390v1_genomic	CMCC104003	1989	-32	China	Inner Mongolia	35.0001	105	43.2443	114.325	Antiqua	2.ANT	2.ANT3	SAMN02403030	2	Asia	1989	32	0	43.2443	114.325	Spermophilus dauricus	Non-Human	Rodentia
GCA_000323885.1_ASM32388v1_genomic	CMCC10012	1964	-57	China	Qinghai	35.0001	105	35.4071	95.9521	Antiqua	1.IN	1.IN2	SAMN02403029	1	Asia	1964	57	0	35.4071	95.9521	Ixodex crenulatus	Non-Human	Ixodida
GCA_000323865.1_ASM32386v1_genomic	CMCC05013	1988	-33	China	Qinghai	35.0001	105	35.4071	95.9521	Antiqua	1.IN	1.IN2	SAMN02403028	1	Asia	1988	33	0	35.4071	95.9521	Linognathoides palaearctus	Non-Human	Phthiraptera
GCA_000323845.1_ASM32384v1_genomic	CMCC05009	1961	-60	China	Qinghai	35.0001	105	35.4071	95.9521	Antiqua	0.PE	0.PE7	SAMN02403027	0	Asia	1961	60	0	35.4071	95.9521	Allactaga sibirica	Non-Human	Rodentia
GCA_000323825.1_ASM32382v1_genomic	CMCC03001	1954	-67	China	Qinghai	35.0001	105	35.4071	95.9521	Antiqua	1.IN	1.IN2	SAMN02403026	1	Asia	1954	67	0	35.4071	95.9521	Ochotona dauurica	Non-Human	Lagomorpha
GCA_000323805.1_ASM32380v1_genomic	CMCC02041	1965	-56	China	Qinghai	35.0001	105	35.4071	95.9521	Antiqua	1.IN	1.IN2	SAMN02403025	1	Asia	1965	56	0	35.4071	95.9521	Mustela eversmanni	Non-Human	Carnivora
GCA_000323785.1_ASM32378v1_genomic	C1989001	1989	-32	China	Qinghai	35.0001	105	35.4071	95.9521	Antiqua	1.IN	1.IN2	SAMN02403024	1	Asia	1989	32	0	35.4071	95.9521	Homo sapiens	Human	Human
GCA_000323765.1_ASM32376v1_genomic	C1976001	1976	-45	China	Gansu	35.0001	105	38	102	Antiqua	3.ANT	3.ANT1	SAMN02403023	3	Asia	1976	45	0	38	102	Marmota himalayana	Non-Human	Rodentia
GCA_000323745.1_ASM32374v1_genomic	C1975003	1975	-46	China	Qinghai	35.0001	105	35.4071	95.9521	Antiqua	1.IN	1.IN2	SAMN02403022	1	Asia	1975	46	0	35.4071	95.9521	Ovis aries	Non-Human	Artiodactyla
GCA_000323725.1_ASM32372v1_genomic	A1973001	1973	-48	China	Xinjiang	35.0001	105	42.4805	85.4633	Medievalis	2.MED	2.MED2	SAMN02403020	2	Asia	1973	48	0	42.4805	85.4633	Marmota caudata	Non-Human	Rodentia
GCA_000323705.1_ASM32370v1_genomic	A1956001	1956	-65	China	Xinjiang	35.0001	105	42.4805	85.4633	Antiqua	0.ANT	0.ANT3	SAMN02403019	0	Asia	1956	65	0	42.4805	85.4633	Marmota caudata	Non-Human	Rodentia
GCA_000323685.1_ASM32368v1_genomic	970754	1997	-24	China	Qinghai	35.0001	105	35.4071	95.9521	Antiqua	1.IN	1.IN2	SAMN02403018	1	Asia	1997	24	0	35.4071	95.9521	Ovis aries	Non-Human	Artiodactyla
GCA_000323665.1_ASM32366v1_genomic	945	1994	-27	China	Xinjiang	35.0001	105	42.4805	85.4633	Antiqua	0.ANT	0.ANT1	SAMN02403017	0	Asia	1994	27	0	42.4805	85.4633	Human flea	Non-Human	Siphonaptera
GCA_000323645.1_ASM32364v1_genomic	91	1987	-34	China	Xinjiang	35.0001	105	42.4805	85.4633	Medievalis	2.MED	2.MED2	SAMN02403016	2	Asia	1987	34	0	42.4805	85.4633	Oropsylla silantiewi	Non-Human	Siphonaptera
GCA_000323625.1_ASM32362v1_genomic	9	2004	-17	China	Qinghai	35.0001	105	35.4071	95.9521	Qinghaica	0.PE	0.PE10	SAMN02403015	0	Asia	2004	17	0	35.4071	95.9521	Homo sapiens	Human	Human
GCA_000323605.1_ASM32360v1_genomic	780441	1978	-43	China	Qinghai	35.0001	105	35.4071	95.9521	Antiqua	1.IN	1.IN1	SAMN02403014	1	Asia	1978	43	0	35.4071	95.9521	Marmota himalayana	Non-Human	Rodentia
GCA_000323585.1_ASM32358v1_genomic	735	1965	-56	Russia	St. Petersberg	64.6863	97.7453	59.9387	30.3162	Antiqua	2.ANT	2.ANT3	SAMN02403013	2	Europe	1965	56	0	59.9387	30.3162	Rattus norvegicus	Non-Human	Rodentia
GCA_000323565.1_ASM32356v1_genomic	7338	1973	-48	China	Xinjiang	35.0001	105	42.4805	85.4633	Medievalis	2.MED	2.MED2	SAMN02403012	2	Asia	1973	48	0	42.4805	85.4633	Marmota himalayana	Non-Human	Rodentia
GCA_000323545.1_ASM32354v1_genomic	710317	1971	-50	China	Qinghai	35.0001	105	35.4071	95.9521	Antiqua	1.IN	1.IN2	SAMN02403011	1	Asia	1971	50	0	35.4071	95.9521	Homo sapiens	Human	Human
GCA_000323525.1_ASM32352v1_genomic	71021	1989	-32	China	Gansu	35.0001	105	38	102	Antiqua	3.ANT	3.ANT1	SAMN02403010	3	Asia	1989	32	0	38	102	Oropsylla silantiewi	Non-Human	Siphonaptera
GCA_000323505.1_ASM32350v1_genomic	7	2004	-17	China	Qinghai	35.0001	105	35.4071	95.9521	Antiqua	3.ANT	3.ANT1	SAMN02403009	3	Asia	2004	17	0	35.4071	95.9521	Homo sapiens	Human	Human
GCA_000323485.1_ASM32348v1_genomic	620024	1962	-59	China	Qinghai	35.0001	105	35.4071	95.9521	Antiqua	0.PE	0.PE7	SAMN02403008	0	Asia	1962	59	0	35.4071	95.9521	Homo sapiens	Human	Human
GCA_000323465.1_ASM32346v1_genomic	5761	1956	-65	Russia	St. Petersberg	64.6863	97.7453	59.9387	30.3162	Antiqua	2.ANT	2.ANT3	SAMN02403007	2	Europe	1956	65	0	59.9387	30.3162	Rattus norvegicus	Non-Human	Rodentia
GCA_000323445.1_ASM32344v1_genomic	5	2004	-17	China	Qinghai	35.0001	105	35.4071	95.9521	Antiqua	1.IN	1.IN2	SAMN02403006	1	Asia	2004	17	0	35.4071	95.9521	Homo sapiens	Human	Human
GCA_000323425.1_ASM32342v1_genomic	42095	2001	-20	China	Xinjiang	35.0001	105	42.4805	85.4633	Antiqua	0.ANT	0.ANT1	SAMN02403005	0	Asia	2001	20	0	42.4805	85.4633	Citellus undulatus	Non-Human	Rodentia
GCA_000323405.1_ASM32340v1_genomic	42091	1999	-22	China	Xinjiang	35.0001	105	42.4805	85.4633	Antiqua	0.ANT	0.ANT3	SAMN02403004	0	Asia	1999	22	0	42.4805	85.4633	Citellus undulatus	Non-Human	Rodentia
GCA_000323385.1_ASM32338v1_genomic	42082	1995	-26	China	Xinjiang	35.0001	105	42.4805	85.4633	Antiqua	0.ANT	0.ANT3	SAMN02403003	0	Asia	1995	26	0	42.4805	85.4633	Citellus undulatus	Non-Human	Rodentia
GCA_000323365.1_ASM32336v1_genomic	42013	1971	-50	China	Xinjiang	35.0001	105	42.4805	85.4633	Antiqua	0.ANT	0.ANT1	SAMN02403002	0	Asia	1971	50	0	42.4805	85.4633	Citellus undulatus	Non-Human	Rodentia
GCA_000323345.1_ASM32334v1_genomic	351001	1996	-25	China	Tibet	35.0001	105	29.8556	90.875	Antiqua	2.ANT	2.ANT2	SAMN02403001	2	Asia	1996	25	0	29.8556	90.875	Marmota himalayana	Non-Human	Rodentia
GCA_000323325.1_ASM32332v1_genomic	34202	1990	-31	China	Tibet	35.0001	105	29.8556	90.875	Antiqua	2.ANT	2.ANT1	SAMN02403000	2	Asia	1990	31	0	29.8556	90.875	Marmota himalayana	Non-Human	Rodentia
GCA_000323305.1_ASM32330v1_genomic	34008	1968	-53	China	Tibet	35.0001	105	29.8556	90.875	Antiqua	2.ANT	2.ANT1	SAMN02402999	2	Asia	1968	53	0	29.8556	90.875	Marmota himalayana	Non-Human	Rodentia
GCA_000323285.1_ASM32328v1_genomic	30017	1976	-45	China	Tibet	35.0001	105	29.8556	90.875	Antiqua	1.IN	1.IN2	SAMN02402998	1	Asia	1976	45	0	29.8556	90.875	Marmota himalayana	Non-Human	Rodentia
GCA_000323245.1_ASM32324v1_genomic	2654	2006	-15	China	Xinjiang	35.0001	105	42.4805	85.4633	Medievalis	2.MED	2.MED1	SAMN02402997	2	Asia	2006	15	0	42.4805	85.4633	Rhombomys opimus	Non-Human	Rodentia
GCA_000323225.1_ASM32322v1_genomic	2506	2005	-16	China	Xinjiang	35.0001	105	42.4805	85.4633	Medievalis	2.MED	2.MED1	SAMN02402996	2	Asia	2005	16	0	42.4805	85.4633	Rhombomys opimus	Non-Human	Rodentia
GCA_000323205.1_ASM32320v1_genomic	2504	2005	-16	China	Xinjiang	35.0001	105	42.4805	85.4633	Medievalis	2.MED	2.MED1	SAMN02402995	2	Asia	2005	16	0	42.4805	85.4633	Rhombomys opimus	Non-Human	Rodentia
GCA_000320465.1_ASM32046v1_genomic	2330	2003	-18	China	Xinjiang	35.0001	105	42.4805	85.4633	Antiqua	0.ANT	0.ANT2	SAMN02402994	0	Asia	2003	18	0	42.4805	85.4633	Marmota baibacina	Non-Human	Rodentia
GCA_000320445.1_ASM32044v1_genomic	2	2004	-17	China	Qinghai	35.0001	105	35.4071	95.9521	Antiqua	2.ANT	2.ANT2	SAMN02402993	2	Asia	2004	17	0	35.4071	95.9521	Homo sapiens	Human	Human
GCA_000323185.1_ASM32318v1_genomic	164	1985	-36	China	Xinjiang	35.0001	105	42.4805	85.4633	Antiqua	0.ANT	0.ANT1	SAMN02402992	0	Asia	1985	36	0	42.4805	85.4633	Oropsylla silantiewi	Non-Human	Siphonaptera
GCA_000320425.1_ASM32042v1_genomic	12	2004	-17	China	Qinghai	35.0001	105	35.4071	95.9521	Qinghaica	0.PE	0.PE10	SAMN02402991	0	Asia	2004	17	0	35.4071	95.9521	Homo sapiens	Human	Human
GCA_000275685.1_ASM27568v1_genomic	2501	2005	-16	China	Xinjiang	35.0001	105	42.4805	85.4633	Medievalis	2.MED	2.MED1	SAMN02402990	2	Asia	2005	16	0	42.4805	85.4633	Rhombomys opimus	Non-Human	Rodentia
GCA_000382505.1_Yersinia_pestis_G1670E_assembly_genomic	G1670E	[1950:2000]	[-71:-21]	Georgia	NA	41.681	44.0287	NA	NA	Caucasica	0.PE	0.PE2	SAMN01902219	0	Asia	1975	46	25	41.681	44.0287		NA	NA
GCA_000269485.1_ASM26948v1_genomic	PY-103	2010	-11	Peru	La Libertad	-6.86997	-75.0459	-8	-78.5	Orientalis	1.ORI	1.ORI1	SAMN02141505	1	South America	2010	11	0	-8	-78.5	southern opossum	Non-Human	Marsupialia
GCA_000269225.1_ASM26922v1_genomic	PY-102	2010	-11	Peru	La Libertad	-6.86997	-75.0459	-8	-78.5	Orientalis	1.ORI	1.ORI1	SAMN02141504	1	South America	2010	11	0	-8	-78.5	southern opossum	Non-Human	Marsupialia
GCA_000269205.1_ASM26920v1_genomic	PY-100	2010	-11	Peru	La Libertad	-6.86997	-75.0459	-8	-78.5	Orientalis	1.ORI	1.ORI1	SAMN02141502	1	South America	2010	11	0	-8	-78.5	Norway rat	Non-Human	Rodentia
GCA_000269185.1_ASM26918v1_genomic	PY-99	2010	-11	Peru	La Libertad	-6.86997	-75.0459	-8	-78.5	Orientalis	1.ORI	1.ORI1	SAMN02141501	1	South America	2010	11	0	-8	-78.5	Norway rat	Non-Human	Rodentia
GCA_000269145.1_ASM26914v1_genomic	PY-96	2010	-11	Peru	La Libertad	-6.86997	-75.0459	-8	-78.5	Orientalis	1.ORI	1.ORI1	SAMN02141499	1	South America	2010	11	0	-8	-78.5	dog	Non-Human	Carnivora
GCA_000269445.1_ASM26944v1_genomic	PY-95	2010	-11	Peru	Cajamarca	-6.86997	-75.0459	-6.25	-78.8333	Orientalis	1.ORI	1.ORI1	SAMN02141498	1	South America	2010	11	0	-6.25	-78.8333	black rat	Non-Human	Rodentia
GCA_000269425.1_ASM26942v1_genomic	PY-94	2010	-11	Peru	Cajamarca	-6.86997	-75.0459	-6.25	-78.8333	Orientalis	1.ORI	1.ORI1	SAMN02141497	1	South America	2010	11	0	-6.25	-78.8333	black rat	Non-Human	Rodentia
GCA_000269125.1_ASM26912v1_genomic	PY-93	2010	-11	Peru	Cajamarca	-6.86997	-75.0459	-6.25	-78.8333	Orientalis	1.ORI	1.ORI1	SAMN02141496	1	South America	2010	11	0	-6.25	-78.8333	black rat	Non-Human	Rodentia
GCA_000269105.1_ASM26910v1_genomic	PY-92	2010	-11	Peru	Cajamarca	-6.86997	-75.0459	-6.25	-78.8333	Orientalis	1.ORI	1.ORI1	SAMN02141495	1	South America	2010	11	0	-6.25	-78.8333	black rat	Non-Human	Rodentia
GCA_000269085.1_ASM26908v1_genomic	PY-91	2010	-11	Peru	Cajamarca	-6.86997	-75.0459	-6.25	-78.8333	Orientalis	1.ORI	1.ORI1	SAMN02141494	1	South America	2010	11	0	-6.25	-78.8333	black rat	Non-Human	Rodentia
GCA_000269065.1_ASM26906v1_genomic	PY-90	2010	-11	Peru	La Libertad	-6.86997	-75.0459	-8	-78.5	Orientalis	1.ORI	1.ORI1	SAMN02141493	1	South America	2010	11	0	-8	-78.5	Norway rat	Non-Human	Rodentia
GCA_000269045.1_ASM26904v1_genomic	PY-89	2010	-11	Peru	La Libertad	-6.86997	-75.0459	-8	-78.5	Orientalis	1.ORI	1.ORI1	SAMN02141492	1	South America	2010	11	0	-8	-78.5	Norway rat	Non-Human	Rodentia
GCA_000269405.1_ASM26940v1_genomic	PY-88	2010	-11	Peru	La Libertad	-6.86997	-75.0459	-8	-78.5	Orientalis	1.ORI	1.ORI1	SAMN02141491	1	South America	2010	11	0	-8	-78.5	black rat	Non-Human	Rodentia
GCA_000269025.1_ASM26902v1_genomic	PY-76	2010	-11	Peru	La Libertad	-6.86997	-75.0459	-8	-78.5	Orientalis	1.ORI	1.ORI1	SAMN02141490	1	South America	2010	11	0	-8	-78.5	cotton rat	Non-Human	Rodentia
GCA_000269005.1_ASM26900v1_genomic	PY-72	2010	-11	Peru	La Libertad	-6.86997	-75.0459	-8	-78.5	Orientalis	1.ORI	1.ORI1	SAMN02141489	1	South America	2010	11	0	-8	-78.5	black rat	Non-Human	Rodentia
GCA_000268985.1_ASM26898v1_genomic	PY-71	2010	-11	Peru	La Libertad	-6.86997	-75.0459	-8	-78.5	Orientalis	1.ORI	1.ORI1	SAMN02141488	1	South America	2010	11	0	-8	-78.5	black rat	Non-Human	Rodentia
GCA_000269385.1_ASM26938v1_genomic	PY-66	2010	-11	Peru	La Libertad	-6.86997	-75.0459	-8	-78.5	Orientalis	1.ORI	1.ORI1	SAMN02141487	1	South America	2010	11	0	-8	-78.5	Norway rat	Non-Human	Rodentia
GCA_000268965.1_ASM26896v1_genomic	PY-65	2010	-11	Peru	La Libertad	-6.86997	-75.0459	-8	-78.5	Orientalis	1.ORI	1.ORI1	SAMN02141486	1	South America	2010	11	0	-8	-78.5	Norway rat	Non-Human	Rodentia
GCA_000268945.1_ASM26894v1_genomic	PY-64	2010	-11	Peru	La Libertad	-6.86997	-75.0459	-8	-78.5	Orientalis	1.ORI	1.ORI1	SAMN02141485	1	South America	2010	11	0	-8	-78.5	Norway rat	Non-Human	Rodentia
GCA_000268925.1_ASM26892v1_genomic	PY-63	2010	-11	Peru	La Libertad	-6.86997	-75.0459	-8	-78.5	Orientalis	1.ORI	1.ORI1	SAMN02141484	1	South America	2010	11	0	-8	-78.5	Norway rat	Non-Human	Rodentia
GCA_000269365.1_ASM26936v1_genomic	PY-61	2010	-11	Peru	La Libertad	-6.86997	-75.0459	-8	-78.5	Orientalis	1.ORI	1.ORI1	SAMN02141483	1	South America	2010	11	0	-8	-78.5	Norway rat	Non-Human	Rodentia
GCA_000268905.1_ASM26890v1_genomic	PY-60	2010	-11	Peru	La Libertad	-6.86997	-75.0459	-8	-78.5	Orientalis	1.ORI	1.ORI1	SAMN02141482	1	South America	2010	11	0	-8	-78.5	Norway rat	Non-Human	Rodentia
GCA_000268885.1_ASM26888v1_genomic	PY-59	2010	-11	Peru	La Libertad	-6.86997	-75.0459	-8	-78.5	Orientalis	1.ORI	1.ORI1	SAMN02141481	1	South America	2010	11	0	-8	-78.5	black rat	Non-Human	Rodentia
GCA_000268865.1_ASM26886v1_genomic	PY-58	2010	-11	Peru	La Libertad	-6.86997	-75.0459	-8	-78.5	Orientalis	1.ORI	1.ORI1	SAMN02141480	1	South America	2010	11	0	-8	-78.5	Norway rat	Non-Human	Rodentia
GCA_000268865.2_ASM26886v2_genomic	PY-58	2010	-11	Peru	La Libertad	-6.86997	-75.0459	-8	-78.5	Orientalis	1.ORI	1.ORI1	SAMN02141480	1	South America	2010	11	0	-8	-78.5	Norway rat	Non-Human	Rodentia
GCA_000268845.1_ASM26884v1_genomic	PY-56	2010	-11	Peru	La Libertad	-6.86997	-75.0459	-8	-78.5	Orientalis	1.ORI	1.ORI1	SAMN02141479	1	South America	2010	11	0	-8	-78.5	dog	Non-Human	Carnivora
GCA_000268825.1_ASM26882v1_genomic	PY-55	2010	-11	Peru	La Libertad	-6.86997	-75.0459	-8	-78.5	Orientalis	1.ORI	1.ORI1	SAMN02141478	1	South America	2010	11	0	-8	-78.5	dog	Non-Human	Carnivora
GCA_000268805.1_ASM26880v1_genomic	PY-54	2010	-11	Peru	La Libertad	-6.86997	-75.0459	-8	-78.5	Orientalis	1.ORI	1.ORI1	SAMN02141477	1	South America	2010	11	0	-8	-78.5	dog	Non-Human	Carnivora
GCA_000268805.2_ASM26880v2_genomic	PY-54	2010	-11	Peru	La Libertad	-6.86997	-75.0459	-8	-78.5	Orientalis	1.ORI	1.ORI1	SAMN02141477	1	South America	2010	11	0	-8	-78.5	dog	Non-Human	Carnivora
GCA_000268785.1_ASM26878v1_genomic	PY-53	2010	-11	Peru	La Libertad	-6.86997	-75.0459	-8	-78.5	Orientalis	1.ORI	1.ORI1	SAMN02141476	1	South America	2010	11	0	-8	-78.5	dog	Non-Human	Carnivora
GCA_000269345.1_ASM26934v1_genomic	PY-52	2010	-11	Peru	La Libertad	-6.86997	-75.0459	-8	-78.5	Orientalis	1.ORI	1.ORI1	SAMN02141475	1	South America	2010	11	0	-8	-78.5	dog	Non-Human	Carnivora
GCA_000268765.1_ASM26876v1_genomic	PY-48	2010	-11	Peru	La Libertad	-6.86997	-75.0459	-8	-78.5	Orientalis	1.ORI	1.ORI1	SAMN02141474	1	South America	2010	11	0	-8	-78.5	house mouse	Non-Human	Rodentia
GCA_000269325.1_ASM26932v1_genomic	PY-47	2010	-11	Peru	La Libertad	-6.86997	-75.0459	-8	-78.5	Orientalis	1.ORI	1.ORI1	SAMN02141473	1	South America	2010	11	0	-8	-78.5	domestic cat	Non-Human	Carnivora
GCA_000269305.1_ASM26930v1_genomic	PY-46	2010	-11	Peru	La Libertad	-6.86997	-75.0459	-8	-78.5	Orientalis	1.ORI	1.ORI1	SAMN02141472	1	South America	2010	11	0	-8	-78.5	domestic cat	Non-Human	Carnivora
GCA_000268745.1_ASM26874v1_genomic	PY-45	2010	-11	Peru	La Libertad	-6.86997	-75.0459	-8	-78.5	Orientalis	1.ORI	1.ORI1	SAMN02141471	1	South America	2010	11	0	-8	-78.5	house mouse	Non-Human	Rodentia
GCA_000269285.1_ASM26928v1_genomic	PY-42	2010	-11	Peru	La Libertad	-6.86997	-75.0459	-8	-78.5	Orientalis	1.ORI	1.ORI1	SAMN02141470	1	South America	2010	11	0	-8	-78.5	house mouse	Non-Human	Rodentia
GCA_000269285.2_ASM26928v2_genomic	PY-42	2010	-11	Peru	La Libertad	-6.86997	-75.0459	-8	-78.5	Orientalis	1.ORI	1.ORI1	SAMN02141470	1	South America	2010	11	0	-8	-78.5	house mouse	Non-Human	Rodentia
GCA_000269265.1_ASM26926v1_genomic	PY-36	2010	-11	Peru	La Libertad	-6.86997	-75.0459	-8	-78.5	Orientalis	1.ORI	1.ORI1	SAMN02141469	1	South America	2010	11	0	-8	-78.5	house mouse	Non-Human	Rodentia
GCA_000268725.1_ASM26872v1_genomic	PY-34	2010	-11	Peru	La Libertad	-6.86997	-75.0459	-8	-78.5	Orientalis	1.ORI	1.ORI1	SAMN02141468	1	South America	2010	11	0	-8	-78.5	domestic cat	Non-Human	Carnivora
GCA_000268725.2_ASM26872v2_genomic	PY-34	2010	-11	Peru	La Libertad	-6.86997	-75.0459	-8	-78.5	Orientalis	1.ORI	1.ORI1	SAMN02141468	1	South America	2010	11	0	-8	-78.5	domestic cat	Non-Human	Carnivora
GCA_000268685.1_ASM26868v1_genomic	PY-29	2010	-11	Peru	La Libertad	-6.86997	-75.0459	-8	-78.5	Orientalis	1.ORI	1.ORI1	SAMN02141466	1	South America	2010	11	0	-8	-78.5	house mouse	Non-Human	Rodentia
GCA_000268665.1_ASM26866v1_genomic	PY-25	2010	-11	Peru	La Libertad	-6.86997	-75.0459	-8	-78.5	Orientalis	1.ORI	1.ORI1	SAMN02141465	1	South America	2010	11	0	-8	-78.5	house mouse	Non-Human	Rodentia
GCA_000268525.1_ASM26852v1_genomic	PY-19	2010	-11	Peru	La Libertad	-6.86997	-75.0459	-8	-78.5	Orientalis	1.ORI	1.ORI1	SAMN02141464	1	South America	2010	11	0	-8	-78.5	rodent	Non-Human	Rodentia
GCA_000268485.1_ASM26848v1_genomic	PY-14	2009	-12	Peru	La Libertad	-6.86997	-75.0459	-8	-78.5	Orientalis	1.ORI	1.ORI1	SAMN02141461	1	South America	2009	12	0	-8	-78.5	black rat	Non-Human	Rodentia
GCA_000268485.2_ASM26848v2_genomic	PY-14	2009	-12	Peru	La Libertad	-6.86997	-75.0459	-8	-78.5	Orientalis	1.ORI	1.ORI1	SAMN02141461	1	South America	2009	12	0	-8	-78.5	black rat	Non-Human	Rodentia
GCA_000268385.1_ASM26838v1_genomic	PY-07	2006	-15	Peru	Cajamarca	-6.86997	-75.0459	-6.25	-78.8333	Orientalis	1.ORI	1.ORI1	SAMN02141454	1	South America	2006	15	0	-6.25	-78.8333	black rat	Non-Human	Rodentia
GCA_000268365.1_ASM26836v1_genomic	PY-06	2006	-15	Peru	Cajamarca	-6.86997	-75.0459	-6.25	-78.8333	Orientalis	1.ORI	1.ORI1	SAMN02141453	1	South America	2006	15	0	-6.25	-78.8333	guinea pig	Non-Human	Rodentia
GCA_000268345.1_ASM26834v1_genomic	PY-05	2006	-15	Peru	Cajamarca	-6.86997	-75.0459	-6.25	-78.8333	Orientalis	1.ORI	1.ORI1	SAMN02141452	1	South America	2006	15	0	-6.25	-78.8333	black rat	Non-Human	Rodentia
GCA_000268585.1_ASM26858v1_genomic	PY-04	2006	-15	Peru	Cajamarca	-6.86997	-75.0459	-6.25	-78.8333	Orientalis	1.ORI	1.ORI1	SAMN02141451	1	South America	2006	15	0	-6.25	-78.8333	black rat	Non-Human	Rodentia
GCA_000268565.1_ASM26856v1_genomic	PY-03	2006	-15	Peru	Cajamarca	-6.86997	-75.0459	-6.25	-78.8333	Orientalis	1.ORI	1.ORI1	SAMN02141450	1	South America	2006	15	0	-6.25	-78.8333	black rat	Non-Human	Rodentia
GCA_000268325.1_ASM26832v1_genomic	PY-02	2006	-15	Peru	Cajamarca	-6.86997	-75.0459	-6.25	-78.8333	Orientalis	1.ORI	1.ORI1	SAMN02141449	1	South America	2006	15	0	-6.25	-78.8333	black rat	Non-Human	Rodentia
GCA_000268545.1_ASM26854v1_genomic	PY-01	2006	-15	Peru	Cajamarca	-6.86997	-75.0459	-6.25	-78.8333	Orientalis	1.ORI	1.ORI1	SAMN02141448	1	South America	2006	15	0	-6.25	-78.8333	house mouse	Non-Human	Rodentia
GCA_000382545.1_Yersinia_pestis_assembly_genomic	G1670A	[1950:2000]	[-71:-21]	Georgia	NA	41.681	44.0287	NA	NA	Caucasica	0.PE	0.PE2	SAMN01909378	0	Asia	1975	46	25	41.681	44.0287		NA	NA
GCA_000382525.1_Yersinia_pestis_G3768_assembly_genomic	G3768	[1950:2000]	[-71:-21]	Georgia	Samtskhe-Javakheti	41.681	44.0287	41.5265	43.247	Caucasica	0.PE	0.PE2	SAMN01902220	0	Asia	1975	46	25	41.5265	43.247		NA	NA
GCA_016103005.1_ASM1610300v1_genomic	M-1501	1992	-29	Russia	Astrakhan Oblast	64.6863	97.7453	47.1878	47.6089	Medievalis	2.MED	2.MED1	SAMN15064036	2	Europe	1992	29	0	47.1878	47.6089	Meriones meridianus	Non-Human	Rodentia
GCA_016102975.1_ASM1610297v1_genomic	M-1489	1992	-29	Kazakhstan	West Kazakhstan Region	47.2286	65.2093	49.5568	50.2227	Medievalis	2.MED	2.MED1	SAMN15064035	2	Asia	1992	29	0	49.5568	50.2227	Rhombomys opimus	Non-Human	Rodentia
GCA_016102965.1_ASM1610296v1_genomic	M-1467	1990	-31	Kazakhstan	Atyrau Region	47.2286	65.2093	47.6606	50.8062	Medievalis	2.MED	2.MED1	SAMN15064034	2	Asia	1990	31	0	47.6606	50.8062	Rhombomys opimus	Non-Human	Rodentia
GCA_016102905.1_ASM1610290v1_genomic	M-1355	1986	-35	Russia	Republic of Kalmykia	64.6863	97.7453	46.9017	45.2492	Medievalis	2.MED	2.MED1	SAMN15064019	2	Europe	1986	35	0	46.9017	45.2492	Citellophilus tesquorum	Non-Human	Siphonaptera
GCA_016102945.1_ASM1610294v1_genomic	930	1955	-66	Kazakhstan	NA	47.2286	65.2093	NA	NA	Medievalis	2.MED	2.MED1	SAMN15064018	2	Asia	1955	66	0	47.2286	65.2093	Pallasiomys meridianus	Non-Human	Rodentia
GCA_016102915.1_ASM1610291v1_genomic	C-754	1999	-22	Russia	Republic of Dagestan	64.6863	97.7453	43.0883	47.1499	Medievalis	2.MED	2.MED1	SAMN15064017	2	Europe	1999	22	0	43.0883	47.1499	Neopsylla setosa	Non-Human	Siphonaptera
GCA_016102855.1_ASM1610285v1_genomic	7702	1966	-55	Kazakhstan	Atyrau Region	47.2286	65.2093	47.6606	50.8062	Medievalis	2.MED	2.MED1	SAMN15063890	2	Asia	1966	55	0	47.6606	50.8062	Spermophilus pygmaeus	Non-Human	Rodentia
GCA_016102845.1_ASM1610284v1_genomic	4635	1959	-62	Kazakhstan	NA	47.2286	65.2093	NA	NA	Medievalis	2.MED	2.MED1	SAMN15063853	2	Asia	1959	62	0	47.2286	65.2093	Haemophisalus	Non-Human	Ixodida
GCA_016102875.1_ASM1610287v1_genomic	3192	1959	-62	Kazakhstan	Atyrau Region	47.2286	65.2093	47.6606	50.8062	Medievalis	2.MED	2.MED1	SAMN15063847	2	Asia	1959	62	0	47.6606	50.8062	Spermophilus pygmaeus	Non-Human	Rodentia
GCA_016102745.1_ASM1610274v1_genomic	1077	1962	-59	Russia	Astrakhan Oblast	64.6863	97.7453	47.1878	47.6089	Medievalis	2.MED	2.MED1	SAMN15063846	2	Europe	1962	59	0	47.1878	47.6089	Meriones tamariscinus	Non-Human	Rodentia
GCA_016102785.1_ASM1610278v1_genomic	929	1955	-66	Kazakhstan	NA	47.2286	65.2093	NA	NA	Medievalis	2.MED	2.MED1	SAMN15063827	2	Asia	1955	66	0	47.2286	65.2093	Rhombomys opimus	Non-Human	Rodentia
GCA_016102765.1_ASM1610276v1_genomic	928	1955	-66	Kazakhstan	Aktobe Region	47.2286	65.2093	48.2397	57.7213	Medievalis	2.MED	2.MED1	SAMN15063709	2	Asia	1955	66	0	48.2397	57.7213	Homo sapiens	Human	Human
GCA_016102755.1_ASM1610275v1_genomic	753	1950	-71	Kazakhstan	West Kazakhstan Region	47.2286	65.2093	49.5568	50.2227	Medievalis	2.MED	2.MED1	SAMN15063701	2	Asia	1950	71	0	49.5568	50.2227	Spermophilus pygmaeus	Non-Human	Rodentia
GCA_016102775.1_ASM1610277v1_genomic	626	1945	-76	Kazakhstan	Atyrau Region	47.2286	65.2093	47.6606	50.8062	Medievalis	2.MED	2.MED1	SAMN15063641	2	Asia	1945	76	0	47.6606	50.8062	Homo sapiens	Human	Human
GCA_016102655.1_ASM1610265v1_genomic	580	1945	-76	Kazakhstan	Kyzylorda Region	47.2286	65.2093	45.2059	63.9155	Medievalis	2.MED	2.MED1	SAMN15062818	2	Asia	1945	76	0	45.2059	63.9155	Homo sapiens	Human	Human
GCA_016102685.1_ASM1610268v1_genomic	478	1938	-83	Russia	Astrakhan Oblast	64.6863	97.7453	47.1878	47.6089	Medievalis	2.MED	2.MED1	SAMN15062816	2	Europe	1938	83	0	47.1878	47.6089	Microtus arvalis	Non-Human	Rodentia
GCA_016102675.1_ASM1610267v1_genomic	378	2015	-6	Russia	Republic of Kalmykia	64.6863	97.7453	46.9017	45.2492	Medievalis	2.MED	2.MED1	SAMN15062813	2	Europe	2015	6	0	46.9017	45.2492	Meriones meridianus	Non-Human	Rodentia
GCA_016102665.1_ASM1610266v1_genomic	258	1930	-91	Russia	Astrakhan Oblast	64.6863	97.7453	47.1878	47.6089	Medievalis	2.MED	2.MED1	SAMN15062812	2	Europe	1930	91	0	47.1878	47.6089	Homo sapiens	Human	Human
GCA_016102645.1_ASM1610264v1_genomic	165	1932	-89	Kazakhstan	West Kazakhstan Region	47.2286	65.2093	49.5568	50.2227	Medievalis	2.MED	2.MED1	SAMN15055973	2	Asia	1932	89	0	49.5568	50.2227	Homo sapiens	Human	Human
GCA_016102545.1_ASM1610254v1_genomic	146	1931	-90	Azerbaijan	Nagorno-Karabakh Republic	40.3936	47.7873	39.9746	46.6497	Medievalis	2.MED	2.MED1	SAMN15055918	2	Asia	1931	90	0	39.9746	46.6497	Homo sapiens	Human	Human
GCA_016102585.1_ASM1610258v1_genomic	48	1966	-55	Kazakhstan	Aktobe Region	47.2286	65.2093	48.2397	57.7213	Medievalis	2.MED	2.MED1	SAMN15054255	2	Asia	1966	55	0	48.2397	57.7213	Homo sapiens	Human	Human
GCA_016102565.1_ASM1610256v1_genomic	27	1924	-97	Russia	Rostov Oblast	64.6863	97.7453	47.6222	40.7958	Medievalis	2.MED	2.MED1	SAMN15053870	2	Europe	1924	97	0	47.6222	40.7958	Spermophilus pygmaeus	Non-Human	Rodentia
GCA_016102575.1_ASM1610257v1_genomic	4	1917	-104	Kazakhstan	West Kazakhstan Region	47.2286	65.2093	49.5568	50.2227	Medievalis	2.MED	2.MED1	SAMN15053851	2	Asia	1917	104	0	49.5568	50.2227	Camelus	Non-Human	Artiodactyla
GCA_016102555.1_ASM1610255v1_genomic	2	1912	-109	Kazakhstan	West Kazakhstan region	47.2286	65.2093	49.5568	50.2227	Medievalis	2.MED	2.MED1	SAMN15053798	2	Asia	1912	109	0	49.5568	50.2227	Homo sapiens	Human	Human
GCA_015190655.1_ASM1519065v1_genomic	S19960127	1996	-25	China	Tibet	35.0001	105	29.8556	90.875	Antiqua	2.ANT	2.ANT2	SAMN13021983	2	Asia	1996	25	0	29.8556	90.875	Homo sapiens	Human	Human
GCA_015158485.1_ASM1515848v1_genomic	S20070086	2007	-14	China	Tibet	35.0001	105	29.8556	90.875	Orientalis	1.IN	1.IN2	SAMN13021982	1	Asia	2007	14	0	29.8556	90.875	Marmota himalayana	Non-Human	Rodentia
GCA_015158475.1_ASM1515847v1_genomic	S20080153	2008	-13	China	Tibet	35.0001	105	29.8556	90.875	Orientalis	1.IN	1.IN2	SAMN13021981	1	Asia	2008	13	0	29.8556	90.875	Marmota himalayana	Non-Human	Rodentia
GCA_015158575.1_ASM1515857v1_genomic	S19990082	1999	-22	China	Tibet	35.0001	105	29.8556	90.875	Orientalis	1.IN	1.IN2	SAMN13021980	1	Asia	1999	22	0	29.8556	90.875	hare	Non-Human	Lagomorpha
GCA_015158585.1_ASM1515858v1_genomic	S19990078	1999	-22	China	Tibet	35.0001	105	29.8556	90.875	Orientalis	1.IN	1.IN2	SAMN13021979	1	Asia	1999	22	0	29.8556	90.875	Marmota himalayana	Non-Human	Rodentia
GCA_015158615.1_ASM1515861v1_genomic	S19990068	1999	-22	China	Tibet	35.0001	105	29.8556	90.875	Orientalis	1.IN	1.IN2	SAMN13021978	1	Asia	1999	22	0	29.8556	90.875	Marmota himalayana	Non-Human	Rodentia
GCA_015158635.1_ASM1515863v1_genomic	S19960067	1996	-25	China	Tibet	35.0001	105	29.8556	90.875	Orientalis	1.IN	1.IN2	SAMN13021977	1	Asia	1996	25	0	29.8556	90.875	Marmota himalayana	Non-Human	Rodentia
GCA_015158625.1_ASM1515862v1_genomic	S19940051	1994	-27	China	Tibet	35.0001	105	29.8556	90.875	Orientalis	1.IN	1.IN2	SAMN13021976	1	Asia	1994	27	0	29.8556	90.875	Homo sapiens	Human	Human
GCA_015158675.1_ASM1515867v1_genomic	S20070189	2007	-14	China	Tibet	35.0001	105	29.8556	90.875	Antiqua	2.ANT	2.ANT1	SAMN13021975	2	Asia	2007	14	0	29.8556	90.875	Marmota himalayana	Non-Human	Rodentia
GCA_015158715.1_ASM1515871v1_genomic	S20040188	2004	-17	China	Tibet	35.0001	105	29.8556	90.875	Antiqua	2.ANT	2.ANT1	SAMN13021974	2	Asia	2004	17	0	29.8556	90.875	Marmota himalayana	Non-Human	Rodentia
GCA_015158695.1_ASM1515869v1_genomic	S20080165	2008	-13	China	Tibet	35.0001	105	29.8556	90.875	Antiqua	2.ANT	2.ANT2	SAMN13021973	2	Asia	2008	13	0	29.8556	90.875	Homo sapiens	Human	Human
GCA_015158705.1_ASM1515870v1_genomic	S20080164	2008	-13	China	Tibet	35.0001	105	29.8556	90.875	Antiqua	2.ANT	2.ANT2	SAMN13021972	2	Asia	2008	13	0	29.8556	90.875	Marmota himalayana	Non-Human	Rodentia
GCA_015158755.1_ASM1515875v1_genomic	S20080163	2008	-13	China	Tibet	35.0001	105	29.8556	90.875	Antiqua	2.ANT	2.ANT2	SAMN13021971	2	Asia	2008	13	0	29.8556	90.875	Marmota himalayana	Non-Human	Rodentia
GCA_015158765.1_ASM1515876v1_genomic	S20080158	2008	-13	China	Tibet	35.0001	105	29.8556	90.875	Antiqua	2.ANT	2.ANT2	SAMN13021970	2	Asia	2008	13	0	29.8556	90.875	Marmota himalayana	Non-Human	Rodentia
GCA_015158805.1_ASM1515880v1_genomic	S20080157	2008	-13	China	Tibet	35.0001	105	29.8556	90.875	Antiqua	2.ANT	2.ANT1	SAMN13021969	2	Asia	2008	13	0	29.8556	90.875	Marmota himalayana	Non-Human	Rodentia
GCA_015158795.1_ASM1515879v1_genomic	S19960156	1996	-25	China	Tibet	35.0001	105	29.8556	90.875	Antiqua	2.ANT	2.ANT2	SAMN13021968	2	Asia	1996	25	0	29.8556	90.875	Marmota himalayana	Non-Human	Rodentia
GCA_015158815.1_ASM1515881v1_genomic	S20080154	2008	-13	China	Tibet	35.0001	105	29.8556	90.875	Antiqua	2.ANT	2.ANT1	SAMN13021967	2	Asia	2008	13	0	29.8556	90.875	Marmota himalayana	Non-Human	Rodentia
GCA_015158845.1_ASM1515884v1_genomic	S20070088	2007	-14	China	Tibet	35.0001	105	29.8556	90.875	Antiqua	2.ANT	2.ANT2	SAMN13021966	2	Asia	2007	14	0	29.8556	90.875	Marmota himalayana	Non-Human	Rodentia
GCA_015158875.1_ASM1515887v1_genomic	S20080151	2008	-13	China	Tibet	35.0001	105	29.8556	90.875	Antiqua	2.ANT	2.ANT2	SAMN13021965	2	Asia	2008	13	0	29.8556	90.875	Marmota himalayana	Non-Human	Rodentia
GCA_015158895.1_ASM1515889v1_genomic	S20080150	2008	-13	China	Tibet	35.0001	105	29.8556	90.875	Antiqua	2.ANT	2.ANT2	SAMN13021964	2	Asia	2008	13	0	29.8556	90.875	Marmota himalayana	Non-Human	Rodentia
GCA_015158935.1_ASM1515893v1_genomic	S20080149	2008	-13	China	Tibet	35.0001	105	29.8556	90.875	Antiqua	2.ANT	2.ANT1	SAMN13021963	2	Asia	2008	13	0	29.8556	90.875	Marmota himalayana	Non-Human	Rodentia
GCA_015158905.1_ASM1515890v1_genomic	S20050130	2005	-16	China	Tibet	35.0001	105	29.8556	90.875	Antiqua	2.ANT	2.ANT2	SAMN13021962	2	Asia	2005	16	0	29.8556	90.875	Homo sapiens	Human	Human
GCA_015158945.1_ASM1515894v1_genomic	S20070126	2007	-14	China	Tibet	35.0001	105	29.8556	90.875	Antiqua	2.ANT	2.ANT2	SAMN13021961	2	Asia	2007	14	0	29.8556	90.875	Marmota himalayana	Non-Human	Rodentia
GCA_015158955.1_ASM1515895v1_genomic	S20010125	2001	-20	China	Tibet	35.0001	105	29.8556	90.875	Antiqua	2.ANT	2.ANT2	SAMN13021960	2	Asia	2001	20	0	29.8556	90.875	Homo sapiens	Human	Human
GCA_015158995.1_ASM1515899v1_genomic	S19980124	1998	-23	China	Tibet	35.0001	105	29.8556	90.875	Antiqua	2.ANT	2.ANT2	SAMN13021959	2	Asia	1998	23	0	29.8556	90.875	Homo sapiens	Human	Human
GCA_015159005.1_ASM1515900v1_genomic	S20050120	2005	-16	China	Tibet	35.0001	105	29.8556	90.875	Antiqua	2.ANT	2.ANT2	SAMN13021958	2	Asia	2005	16	0	29.8556	90.875	Marmota himalayana	Non-Human	Rodentia
GCA_015159045.1_ASM1515904v1_genomic	S20050087	2005	-16	China	Tibet	35.0001	105	29.8556	90.875	Antiqua	2.ANT	2.ANT1	SAMN13021957	2	Asia	2005	16	0	29.8556	90.875	Marmota himalayana	Non-Human	Rodentia
GCA_015159035.1_ASM1515903v1_genomic	S20050084	2005	-16	China	Tibet	35.0001	105	29.8556	90.875	Antiqua	2.ANT	2.ANT2	SAMN13021956	2	Asia	2005	16	0	29.8556	90.875	Marmota himalayana	Non-Human	Rodentia
GCA_015159075.1_ASM1515907v1_genomic	S20010083	2001	-20	China	Tibet	35.0001	105	29.8556	90.875	Antiqua	2.ANT	2.ANT2	SAMN13021955	2	Asia	2001	20	0	29.8556	90.875	Marmota himalayana	Non-Human	Rodentia
GCA_015159085.1_ASM1515908v1_genomic	S20020079	2002	-19	China	Tibet	35.0001	105	29.8556	90.875	Antiqua	2.ANT	2.ANT2	SAMN13021954	2	Asia	2002	19	0	29.8556	90.875	Homo sapiens	Human	Human
GCA_015159105.1_ASM1515910v1_genomic	S20030070	2003	-18	China	Tibet	35.0001	105	29.8556	90.875	Antiqua	2.ANT	2.ANT2	SAMN13021953	2	Asia	2003	18	0	29.8556	90.875	Marmota himalayana	Non-Human	Rodentia
GCA_015159145.1_ASM1515914v1_genomic	S19910056	1991	-30	China	Tibet	35.0001	105	29.8556	90.875	Antiqua	2.ANT	2.ANT2	SAMN13021952	2	Asia	1991	30	0	29.8556	90.875	Homo sapiens	Human	Human
GCA_015159135.1_ASM1515913v1_genomic	S19910050	1991	-30	China	Tibet	35.0001	105	29.8556	90.875	Antiqua	2.ANT	2.ANT2	SAMN13021951	2	Asia	1991	30	0	29.8556	90.875	Homo sapiens	Human	Human
GCA_015159175.1_ASM1515917v1_genomic	S19980039	1998	-23	China	Tibet	35.0001	105	29.8556	90.875	Antiqua	2.ANT	2.ANT2	SAMN13021950	2	Asia	1998	23	0	29.8556	90.875	Homo sapiens	Human	Human
GCA_015159195.1_ASM1515919v1_genomic	S19960038	1998	-23	China	Tibet	35.0001	105	29.8556	90.875	Antiqua	2.ANT	2.ANT2	SAMN13021949	2	Asia	1998	23	0	29.8556	90.875	Homo sapiens	Human	Human
GCA_015159615.1_ASM1515961v1_genomic	14D	1970	-51	Russia	Ingushetia	64.6863	97.7453	43.1655	44.9797	Medievalis	2.MED	2.MED1	SAMN16431992	2	Europe	1970	51	0	43.1655	44.9797	Spermophilus pygmaeus	Non-Human	Rodentia
GCA_015274745.1_ASM1527474v1_genomic	KM2074	2019	-2	Kyrgyzstan	NA	41.5089	74.7241	NA	NA	Antiqua	0.ANT	0.ANT5	SAMN14091023	0	Asia	2019	2	0	41.5089	74.7241	Marmota baibacina	Non-Human	Rodentia
GCA_015274715.1_ASM1527471v1_genomic	KM2080	2019	-2	Kyrgyzstan	NA	41.5089	74.7241	NA	NA	Antiqua	0.ANT	0.ANT5	SAMN14090740	0	Asia	2019	2	0	41.5089	74.7241	Marmota baibacina	Non-Human	Rodentia
GCA_015274685.1_ASM1527468v1_genomic	KM2071	2019	-2	Kyrgyzstan	NA	41.5089	74.7241	NA	NA	Antiqua	0.ANT	0.ANT5	SAMN14090728	0	Asia	2019	2	0	41.5089	74.7241	flea	Non-Human	Siphonaptera
GCA_014734395.1_ASM1473439v1_genomic	S16	2018	-3	China	Inner Mongolia	35.0001	105	43.2443	114.325	Medievalis	2.MED	2.MED3	SAMN16205174	2	Asia	2018	3	0	43.2443	114.325	Nosopsyllus laeviceps	Non-Human	Siphonaptera
GCA_014734355.1_ASM1473435v1_genomic	S15	2018	-3	China	Inner Mongolia	35.0001	105	43.2443	114.325	Medievalis	2.MED	2.MED3	SAMN16205173	2	Asia	2018	3	0	43.2443	114.325	Xenopsylla conformis	Non-Human	Siphonaptera
GCA_014734405.1_ASM1473440v1_genomic	S14	2018	-3	China	Inner Mongolia	35.0001	105	43.2443	114.325	Medievalis	2.MED	2.MED3	SAMN16205172	2	Asia	2018	3	0	43.2443	114.325	Meriones unguiculatus	Non-Human	Rodentia
GCA_013421535.1_ASM1342153v1_genomic	P_14709	1988	-33	Vietnam	Ho Chi Minh City	13.2904	108.427	10.7716	106.698	Orientalis	1.ORI	1.ORI2	SAMN14943533	1	Asia	1988	33	0	10.7716	106.698	missing	NA	NA
GCA_013421545.1_ASM1342154v1_genomic	P_13273	1986	-35	Vietnam	NA	13.2904	108.427	NA	NA	Orientalis	1.ORI	1.ORI2	SAMN14943532	1	Asia	1986	35	0	13.2904	108.427	missing	NA	NA
GCA_013421555.1_ASM1342155v1_genomic	P_13272	1986	-35	Vietnam	NA	13.2904	108.427	NA	NA	Orientalis	1.ORI	1.ORI2	SAMN14943531	1	Asia	1986	35	0	13.2904	108.427	missing	NA	NA
GCA_013421465.1_ASM1342146v1_genomic	Saigon_Nhatraung_62_3	1962	-59	Vietnam	Kh├ính Ho├á Province	13.2904	108.427	12.1961	108.995	Orientalis	1.ORI	1.ORI2	SAMN14943509	1	Asia	1962	59	0	12.1961	108.995	missing	NA	NA
GCA_013421455.1_ASM1342145v1_genomic	140_Dalat	1967	-54	Vietnam	L├óm ─Éß╗ông Province	13.2904	108.427	11.6938	108.153	Orientalis	1.ORI	1.ORI2	SAMN14943503	1	Asia	1967	54	0	11.6938	108.153	missing	NA	NA
GCA_015350455.1_ASM1535045v1_genomic	693	1949	-72	Turkmenistan	NA	39.3764	59.3925	NA	NA	Medievalis	2.MED	2.MED1	SAMN15246854	2	Asia	1949	72	0	39.3764	59.3925	Homo sapiens	Human	Human
GCA_015350435.1_ASM1535043v1_genomic	M-525	1970	-51	Turkmenistan	NA	39.3764	59.3925	NA	NA	Medievalis	2.MED	2.MED1	SAMN15246724	2	Asia	1970	51	0	39.3764	59.3925	Rhombomys opimus	Non-Human	Rodentia
GCA_015350425.1_ASM1535042v1_genomic	153	1964	-57	Turkmenistan	NA	39.3764	59.3925	NA	NA	Medievalis	2.MED	2.MED1	SAMN15246690	2	Asia	1964	57	0	39.3764	59.3925	Meriones libycus	Non-Human	Rodentia
GCA_013391945.1_ASM1339194v1_genomic	3256	2017	-4	Mongolia	Zavkhan Province	46.825	103.85	48.8213	93.1018	Antiqua	3.ANT	3.ANT2	SAMN13880443	3	Asia	2017	4	0	48.8213	93.1018	Marmota sibirica	Non-Human	Rodentia
GCA_013391965.1_ASM1339196v1_genomic	3243	2016	-5	Mongolia	Hovsgel	46.825	103.85	50.2206	99.917	Antiqua	3.ANT	3.ANT2	SAMN13880442	3	Asia	2016	5	0	50.2206	99.917	Marmota sibirica	Non-Human	Rodentia
GCA_013392085.1_ASM1339208v1_genomic	3310	2018	-3	Mongolia	Dornogovi	46.825	103.85	44.418	109.778	Medievalis	2.MED	2.MED3	SAMN13907445	2	Asia	2018	3	0	44.418	109.778	Spermophilus erythrogenys	Non-Human	Rodentia
GCA_013392055.1_ASM1339205v1_genomic	3309	2018	-3	Mongolia	Dornogovi	46.825	103.85	44.418	109.778	Medievalis	2.MED	2.MED3	SAMN13907444	2	Asia	2018	3	0	44.418	109.778	Meriones meridianus	Non-Human	Rodentia
GCA_013392045.1_ASM1339204v1_genomic	3307	2018	-3	Mongolia	Dornogovi	46.825	103.85	44.418	109.778	Medievalis	2.MED	2.MED3	SAMN13907443	2	Asia	2018	3	0	44.418	109.778	Mus musculus	Non-Human	Rodentia
GCA_013392105.1_ASM1339210v1_genomic	3306	2018	-3	Mongolia	Dornogovi	46.825	103.85	44.418	109.778	Medievalis	2.MED	2.MED3	SAMN13907442	2	Asia	2018	3	0	44.418	109.778	Rattus norvegicus	Non-Human	Rodentia
GCA_013392075.1_ASM1339207v1_genomic	3305	2018	-3	Mongolia	Dornogovi	46.825	103.85	44.418	109.778	Medievalis	2.MED	2.MED3	SAMN13907441	2	Asia	2018	3	0	44.418	109.778	Rattus norvegicus	Non-Human	Rodentia
GCA_013392145.1_ASM1339214v1_genomic	3304	2018	-3	Mongolia	Dornogovi	46.825	103.85	44.418	109.778	Medievalis	2.MED	2.MED3	SAMN13907440	2	Asia	2018	3	0	44.418	109.778	Spermophilus erythrogenys	Non-Human	Rodentia
GCA_010974855.1_ASM1097485v1_genomic	31	1924	-97	Kazakhstan	Kyzylorda Region	47.2286	65.2093	45.2059	63.9155	Medievalis	2.MED	2.MED1	SAMN14090018	2	Asia	1924	97	0	45.2059	63.9155	Citellus fulvus	Non-Human	Rodentia
GCA_010974835.1_ASM1097483v1_genomic	7	1922	-99	Kazakhstan	West Kazakhstan Region	47.2286	65.2093	49.5568	50.2227	Medievalis	2.MED	2.MED1	SAMN14090012	2	Asia	1922	99	0	49.5568	50.2227	Homo sapiens	Human	Human
GCA_010974845.1_ASM1097484v1_genomic	578	1945	-76	Kazakhstan	Kyzylorda Region	47.2286	65.2093	45.2059	63.9155	Medievalis	2.MED	2.MED1	SAMN14089970	2	Asia	1945	76	0	45.2059	63.9155	Homo sapiens	Human	Human
GCA_009909645.1_ASM990964v1_genomic	111	1971	-50	Russia	Astrakhan Oblast	64.6863	97.7453	47.1878	47.6089	Medievalis	2.MED	2.MED1	SAMN13632895	2	Europe	1971	50	0	47.1878	47.6089	Meriones tamariscinus	Non-Human	Rodentia
GCA_009909655.1_ASM990965v1_genomic	615	1945	-76	Kazakhstan	Kyzylorda Region	47.2286	65.2093	45.2059	63.9155	Medievalis	2.MED	2.MED1	SAMN13632826	2	Asia	1945	76	0	45.2059	63.9155	Rhombomys opimus	Non-Human	Rodentia
GCA_900637475.1_51108_B01_genomic	NCTC10275	1952	-69	NA	NA	NA	NA	NA	NA	Outgroup	0.O	0.Outgroup	SAMEA4442458	0	NA	1952	69	0	NA	NA	Bird (Turkey)	Non-Human	Avian
GCA_000834295.1_ASM83429v1_genomic	IP32953	NA	NA	NA	NA	NA	NA	NA	NA	Outgroup	0.O	0.Outgroup	SAMN03121000	0	NA	NA	NA	NA	NA	NA		NA	NA
SAMEA5818830	STN021	[1485:1635]	[-536:-386]	Switzerland	Nidwalden	46.7986	8.23197	46.9428	8.41198	Second Pandemic	1.PRE	1.PRE1	SAMEA5818830	1	Europe	1560	461	75	46.9428	8.41198	Homo sapiens	Human	Human
SAMEA5818829	STN020	[1485:1635]	[-536:-386]	Switzerland	Nidwalden	46.7986	8.23197	46.9428	8.41198	Second Pandemic	1.PRE	1.PRE1	SAMEA5818829	1	Europe	1560	461	75	46.9428	8.41198	Homo sapiens	Human	Human
SAMEA5818828	STN019	[1485:1635]	[-536:-386]	Switzerland	Nidwalden	46.7986	8.23197	46.9428	8.41198	Second Pandemic	1.PRE	1.PRE1	SAMEA5818828	1	Europe	1560	461	75	46.9428	8.41198	Homo sapiens	Human	Human
SAMEA5818826	STN014	[1485:1635]	[-536:-386]	Switzerland	Nidwalden	46.7986	8.23197	46.9428	8.41198	Second Pandemic	1.PRE	1.PRE1	SAMEA5818826	1	Europe	1560	461	75	46.9428	8.41198	Homo sapiens	Human	Human
SAMEA5818825	STN013	[1485:1635]	[-536:-386]	Switzerland	Nidwalden	46.7986	8.23197	46.9428	8.41198	Second Pandemic	1.PRE	1.PRE1	SAMEA5818825	1	Europe	1560	461	75	46.9428	8.41198	Homo sapiens	Human	Human
SAMEA5818822	STN008	[1485:1635]	[-536:-386]	Switzerland	Nidwalden	46.7986	8.23197	46.9428	8.41198	Second Pandemic	1.PRE	1.PRE1	SAMEA5818822	1	Europe	1560	461	75	46.9428	8.41198	Homo sapiens	Human	Human
SAMEA5818821	STN007	[1485:1635]	[-536:-386]	Switzerland	Nidwalden	46.7986	8.23197	46.9428	8.41198	Second Pandemic	1.PRE	1.PRE1	SAMEA5818821	1	Europe	1560	461	75	46.9428	8.41198	Homo sapiens	Human	Human
SAMEA5818818	STN002	[1485:1635]	[-536:-386]	Switzerland	Nidwalden	46.7986	8.23197	46.9428	8.41198	Second Pandemic	1.PRE	1.PRE1	SAMEA5818818	1	Europe	1560	461	75	46.9428	8.41198	Homo sapiens	Human	Human
SAMEA5818817	STA001	[1420:1630]	[-601:-391]	Germany	Bavaria	51.0834	10.4234	48.9468	11.4039	Second Pandemic	1.PRE	1.PRE1	SAMEA5818817	1	Europe	1525	496	105	48.9468	11.4039	Homo sapiens	Human	Human
SAMEA5818815	NMS002	[1475:1536]	[-546:-485]	England	East of England	52.531	-1.26491	52.22	0.487578	Second Pandemic	1.PRE	1.PRE1	SAMEA5818815	1	Europe	1505.5	515.5	30.5	52.22	0.487578	Homo sapiens	Human	Human
SAMEA5818811	NAB003	[1292:1392]	[-729:-629]	Germany	Bavaria	51.0834	10.4234	48.9468	11.4039	Second Pandemic	1.PRE	1.PRE1	SAMEA5818811	1	Europe	1342	679	50	48.9468	11.4039	Homo sapiens	Human	Human
SAMEA5818809	MAN008	[1283:1390]	[-738:-631]	Germany	Bavaria	51.0834	10.4234	48.9468	11.4039	Second Pandemic	1.PRE	1.PRE1	SAMEA5818809	1	Europe	1336.5	684.5	53.5	48.9468	11.4039	Homo sapiens	Human	Human
SAMEA5818808	LBG002	[1455:1632]	[-566:-389]	Germany	Bavaria	51.0834	10.4234	48.9468	11.4039	Second Pandemic	1.PRE	1.PRE1	SAMEA5818808	1	Europe	1543.5	477.5	88.5	48.9468	11.4039	Homo sapiens	Human	Human
SAMEA5818806	LAI009	[1300:1400]	[-721:-621]	Russia	Tatarstan	64.6863	97.7453	55.4482	50.4764	Second Pandemic	1.PRE	1.PRE0	SAMEA5818806	1	Europe	1350	671	50	55.4482	50.4764	Homo sapiens	Human	Human
SAMEA5818805	ELW098	[1485:1627]	[-536:-394]	Germany	Baden-W├╝rttemberg	51.0834	10.4234	48.5909	9.03995	Second Pandemic	1.PRE	1.PRE1	SAMEA5818805	1	Europe	1556	465	71	48.5909	9.03995	Homo sapiens	Human	Human
SAMEA5818803	BRA001	[1618:1648]	[-403:-373]	Germany	Brandenburg	51.0834	10.4234	52.8455	13.2461	Second Pandemic	1.PRE	1.PRE1	SAMEA5818803	1	Europe	1633	388	15	52.8455	13.2461	Homo sapiens	Human	Human
SAMEA5818801	BED034	[1560:1635]	[-461:-386]	England	Greater London	52.531	-1.26491	51.4893	-0.144055	Second Pandemic	1.PRE	1.PRE1	SAMEA5818801	1	Europe	1597.5	423.5	37.5	51.4893	-0.144055	Homo sapiens	Human	Human
SAMEA5818800	BED030	[1560:1635]	[-461:-386]	England	Greater London	52.531	-1.26491	51.4893	-0.144055	Second Pandemic	1.PRE	1.PRE1	SAMEA5818800	1	Europe	1597.5	423.5	37.5	51.4893	-0.144055	Homo sapiens	Human	Human
SAMEA5818799	BED028	[1560:1635]	[-461:-386]	England	Greater London	52.531	-1.26491	51.4893	-0.144055	Second Pandemic	1.PRE	1.PRE1	SAMEA5818799	1	Europe	1597.5	423.5	37.5	51.4893	-0.144055	Homo sapiens	Human	Human
SAMEA5818798	BED024	[1560:1635]	[-461:-386]	England	Greater London	52.531	-1.26491	51.4893	-0.144055	Second Pandemic	1.PRE	1.PRE1	SAMEA5818798	1	Europe	1597.5	423.5	37.5	51.4893	-0.144055	Homo sapiens	Human	Human
SAMEA5661390	UNT004	[419:537]	[-1602:-1484]	Germany	Bavaria	51.0834	10.4234	48.9468	11.4039	Antiqua	0.ANT	0.ANT4	SAMEA5661390	0	Europe	478	1543	59	48.9468	11.4039	Homo sapiens	Human	Human
SAMEA5661389	UNT003	[433:599]	[-1588:-1422]	Germany	Bavaria	51.0834	10.4234	48.9468	11.4039	Antiqua	0.ANT	0.ANT4	SAMEA5661389	0	Europe	516	1505	83	48.9468	11.4039	Homo sapiens	Human	Human
SAMEA5661385	PET004	[434:600]	[-1587:-1421]	Germany	Bavaria	51.0834	10.4234	48.9468	11.4039	Antiqua	0.ANT	0.ANT4	SAMEA5661385	0	Europe	517	1504	83	48.9468	11.4039	Homo sapiens	Human	Human
SAMEA5661384	VAL001	[432:610]	[-1589:-1411]	Spain	Valencia Community	39.3261	-4.83798	39.682	-0.765441	Antiqua	0.ANT	0.ANT4	SAMEA5661384	0	Europe	521	1500	89	39.682	-0.765441	Homo sapiens	Human	Human
SAMEA5661372	LSD020	[650:880]	[-1371:-1141]	France	Centre-Loire Valley	46.6034	1.88833	47.549	1.73241	Antiqua	0.ANT	0.ANT4	SAMEA5661372	0	Europe	765	1256	115	47.549	1.73241	Homo sapiens	Human	Human
SAMEA5661367	LSD001	[650:880]	[-1371:-1141]	France	Centre-Loire Valley	46.6034	1.88833	47.549	1.73241	Antiqua	0.ANT	0.ANT4	SAMEA5661367	0	Europe	765	1256	115	47.549	1.73241	Homo sapiens	Human	Human
SAMEA5661365	EDI004	[500:650]	[-1521:-1371]	England	East of England	52.531	-1.26491	52.22	0.487578	Antiqua	0.ANT	0.ANT4	SAMEA5661365	0	Europe	575	1446	75	52.22	0.487578	Homo sapiens	Human	Human
SAMEA5661364	EDI003	[500:650]	[-1521:-1371]	England	East of England	52.531	-1.26491	52.22	0.487578	Antiqua	0.ANT	0.ANT4	SAMEA5661364	0	Europe	575	1446	75	52.22	0.487578	Homo sapiens	Human	Human
SAMEA5661363	EDI001	[474:637]	[-1547:-1384]	England	East of England	52.531	-1.26491	52.22	0.487578	Antiqua	0.ANT	0.ANT4	SAMEA5661363	0	Europe	555.5	1465.5	81.5	52.22	0.487578	Homo sapiens	Human	Human
SAMEA5661360	DIT003	[428:595]	[-1593:-1426]	Germany	Bavaria	51.0834	10.4234	48.9468	11.4039	Antiqua	0.ANT	0.ANT4	SAMEA5661360	0	Europe	511.5	1509.5	83.5	48.9468	11.4039	Homo sapiens	Human	Human
SAMEA5054093	SLC1006	[1279:1389]	[-742:-632]	France	Occitanie	46.6034	1.88833	43.6488	2.34357	Second Pandemic	1.PRE	1.PRE1	SAMEA5054093	1	Europe	1334	687	55	43.6488	2.34357	Homo sapiens	Human	Human
SAMEA5054092	OSL1	[1270:1390]	[-751:-631]	Norway	Oslo	60.5	9.09997	59.9133	10.739	Second Pandemic	1.PRE	1.PRE1	SAMEA5054092	1	Europe	1330	691	60	59.9133	10.739	Homo sapiens	Human	Human
SAMEA5054090	Ber45	[1300:1400]	[-721:-621]	The Netherlands	North Brabant	52.5002	5.74808	51.6018	5.44414	Second Pandemic	1.PRE	1.PRE2	SAMEA5054090	1	Europe	1350	671	50	51.6018	5.44414	Homo sapiens	Human	Human
SAMEA5054089	Ber37	[1300:1400]	[-721:-621]	The Netherlands	North Brabant	52.5002	5.74808	51.6018	5.44414	Second Pandemic	1.PRE	1.PRE2	SAMEA5054089	1	Europe	1350	671	50	51.6018	5.44414	Homo sapiens	Human	Human
SAMEA104233048	Post6	[-2007:-1882]	[-4028:-3903]	Germany	Bavaria	51.0834	10.4234	48.9468	11.4039	Bronze Age	0.PRE	0.PRE1	SAMEA104233048	0	Europe	-1944.5	3965.5	62.5	48.9468	11.4039	Homo sapiens	Human	Human
SAMEA104233049	1343UnTal85	[-2396:-2148]	[-4417:-4169]	Germany	Bavaria	51.0834	10.4234	48.9468	11.4039	Bronze Age	0.PRE	0.PRE1	SAMEA104233049	0	Europe	-2272	4293	124	48.9468	11.4039	Homo sapiens	Human	Human
SAMEA104233047	KunilaII	[-2574:-2340]	[-4595:-4361]	Estonia	P├ñrnu maakond	58.7524	25.3319	58.3195	24.3026	Bronze Age	0.PRE	0.PRE1	SAMEA104233047	0	Europe	-2457	4478	117	58.3195	24.3026	Homo sapiens	Human	Human
SAMEA104233046	Gyvakarai1	[-2621:-2472]	[-4642:-4493]	Lithuania	Panevezys County	55.35	23.75	55.9156	25.0312	Bronze Age	0.PRE	0.PRE1	SAMEA104233046	0	Europe	-2546.5	4567.5	74.5	55.9156	25.0312	Homo sapiens	Human	Human
SAMEA104488961	RT5	[-1918:-1754]	[-3939:-3775]	Russia	Samara Oblast	64.6863	97.7453	53.2129	50.8915	Bronze Age	0.PE	0.PE8	SAMEA104488961	0	Europe	-1836	3857	82	53.2129	50.8915	Homo sapiens	Human	Human
SAMEA4354665	AE1175	[426:571]	[-1595:-1450]	Germany	Bavaria	51.0834	10.4234	48.9468	11.4039	Antiqua	0.ANT	0.ANT4	SAMEA4354665	0	Europe	498.5	1522.5	72.5	48.9468	11.4039	Homo sapiens	Human	Human
SAMEA3937654	BolgarCity2370	[1362:1400]	[-659:-621]	Russia	Tatarstan	64.6863	97.7453	55.4482	50.4764	Second Pandemic	1.PRE	1.PRE3	SAMEA3937654	1	Europe	1381	640	19	55.4482	50.4764	Homo sapiens	Human	Human
SAMEA3937653	Barcelona3031	[1300:1420]	[-721:-601]	Spain	Catalonia	39.3261	-4.83798	41.8523	1.5745	Second Pandemic	1.PRE	1.PRE1	SAMEA3937653	1	Europe	1360	661	60	41.8523	1.5745	Homo sapiens	Human	Human
SAMEA3713715	OBS137	1721	-300	France	Provence-Alpes-C├┤te d'Azur	46.6034	1.88833	44.0581	6.06385	Second Pandemic	1.PRE	1.PRE1	SAMEA3713715	1	Europe	1721	300	0	44.0581	6.06385	Homo sapiens	Human	Human
SAMEA3713714	OBS124	1721	-300	France	Provence-Alpes-C├┤te d'Azur	46.6034	1.88833	44.0581	6.06385	Second Pandemic	1.PRE	1.PRE1	SAMEA3713714	1	Europe	1721	300	0	44.0581	6.06385	Homo sapiens	Human	Human
SAMEA3713713	OBS116	1721	-300	France	Provence-Alpes-C├┤te d'Azur	46.6034	1.88833	44.0581	6.06385	Second Pandemic	1.PRE	1.PRE1	SAMEA3713713	1	Europe	1721	300	0	44.0581	6.06385	Homo sapiens	Human	Human
SAMEA3713712	OBS110	1721	-300	France	Provence-Alpes-C├┤te d'Azur	46.6034	1.88833	44.0581	6.06385	Second Pandemic	1.PRE	1.PRE1	SAMEA3713712	1	Europe	1721	300	0	44.0581	6.06385	Homo sapiens	Human	Human
SAMEA3713711	OBS107	1721	-300	France	Provence-Alpes-C├┤te d'Azur	46.6034	1.88833	44.0581	6.06385	Second Pandemic	1.PRE	1.PRE1	SAMEA3713711	1	Europe	1721	300	0	44.0581	6.06385	Homo sapiens	Human	Human
SAMN00715800	8291	1349	-672	England	Greater London	52.531	-1.26491	51.4893	-0.144055	Second Pandemic	1.PRE	1.PRE1	SAMN00715800	1	Europe	1349	672	0	51.4893	-0.144055	Homo sapiens	Human	Human
SAMEA3541827	RISE509	[-2876:-2677]	[-4897:-4698]	Russia	Krasnoyarsk Krai	64.6863	97.7453	63.3234	97.098	Bronze Age	0.PRE	0.PRE2	SAMEA3541827	0	Europe	-2776.5	4797.5	99.5	63.3234	97.098	Homo sapiens	Human	Human
SAMEA3541826	RISE505	[-1746:-1626]	[-3767:-3647]	Russia	Altai Krai	64.6863	97.7453	52.6932	82.6931	Bronze Age	0.PRE	0.PRE1	SAMEA3541826	0	Europe	-1686	3707	60	52.6932	82.6931	Homo sapiens	Human	Human
SAMEA1061800	DA101	[214:261]	[-1807:-1760]	Kyrgyzstan	Issyk-Kul Region	41.5089	74.7241	42.061	78.1707	Antiqua	0.ANT	0.ANT4	SAMEA1061800	0	Asia	237.5	1783.5	23.5	42.061	78.1707	Homo sapiens	Human	Human
SAMEA7293136	COL001	[1300:1400]	[-721:-621]	Italy	Lazio	42.6384	12.6743	41.9808	12.7662	Second Pandemic	1.PRE	1.PRE1	SAMEA7293136	1	Europe	1350	671	50	41.9808	12.7662	Homo sapiens	Human	Human
SAMEA7293135	CHE1	[1500:1800]	[-521:-221]	Russia	Chechnya	64.6863	97.7453	43.3976	45.6985	Second Pandemic	1.PRE	1.PRE1	SAMEA7293135	1	Europe	1650	371	150	43.3976	45.6985	Homo sapiens	Human	Human
SAMEA6812877	GLZ002	[-2569:-2467]	[-4590:-4488]	Russia	Irkutsk Oblast	64.6863	97.7453	56.637	104.719	Bronze Age	0.PRE	0.PRE1	SAMEA6812877	0	Europe	-2518	4539	51	56.637	104.719	Homo sapiens	Human	Human
SAMEA6812876	GLZ001	[-2838:-2495]	[-4859:-4516]	Russia	Irkutsk Oblast	64.6863	97.7453	56.637	104.719	Bronze Age	0.PRE	0.PRE1	SAMEA6812876	0	Europe	-2666.5	4687.5	171.5	56.637	104.719	Homo sapiens	Human	Human
SAMEA7313236_38	Rostov2033	[1762:1773]	[-259:-248]	Russia	Rostov Oblast	64.6863	97.7453	47.6222	40.7958	Second Pandemic	1.PRE	1.PRE1	SAMEA7313236_38	1	Europe	1767.5	253.5	5.5	47.6222	40.7958	Homo sapiens	Human	Human
SAMEA7313243_45	Azov38	[1400:1700]	[-621:-321]	Russia	Rostov Oblast	64.6863	97.7453	47.6222	40.7958	Second Pandemic	1.PRE	1.PRE1	SAMEA7313243_45	1	Europe	1550	471	150	47.6222	40.7958	Homo sapiens	Human	Human
SAMEA7313246_49	Gdansk8	[1400:1700]	[-621:-321]	Poland	Pomeranian Voivodeship	52.2159	19.1344	54.2456	18.1099	Second Pandemic	1.PRE	1.PRE1	SAMEA7313246_49	1	Europe	1550	471	150	54.2456	18.1099	Homo sapiens	Human	Human
SAMEA6651390	AGU010	[1435:1477]	[-586:-544]	Lithuania	Vilnius County	55.35	23.75	54.8227	25.2495	Second Pandemic	1.PRE	1.PRE1	SAMEA6651390	1	Europe	1456	565	21	54.8227	25.2495	Homo sapiens	Human	Human
SAMEA6637004	AGU025	[1441:1612]	[-580:-409]	Lithuania	Vilnius County	55.35	23.75	54.8227	25.2495	Second Pandemic	1.PRE	1.PRE1	SAMEA6637004	1	Europe	1526.5	494.5	85.5	54.8227	25.2495	Homo sapiens	Human	Human
SAMEA6637002	AGU007B	[1463:1632]	[-558:-389]	Lithuania	Vilnius County	55.35	23.75	54.8227	25.2495	Second Pandemic	1.PRE	1.PRE1	SAMEA6637002	1	Europe	1547.5	473.5	84.5	54.8227	25.2495	Homo sapiens	Human	Human
